# Supplementary material for: Promoted Relationship of Cardiovascular Morbidity with Air Pollutants in a Typical Chinese Urban Area
Source: PLoS One. 2014 Sep 23;9(9):e108076. doi: 10.1371/journal.pone.0108076 (PMC4172570; doi:10.1371/journal.pone.0108076)
Supplement: Data S1 — Cardiovascular, air pollutants and meteorological measurements data. (XLS) [file pone.0108076.s001.xls]

## Sheet: Sheet1
ID	日期	Warm	Cold	Weekday	Weekend	Male	Female	Age0-4	Age5-44	Age45-64	Age65	Totle	PM-ug/m3	SO2-ug/m3	NO2-ug/m3	Pmlag	SO2lag	NO2lag	Temperature	Humidity
1	2008-01-01	0	1	1	0	51	27	0	8	27	43	78	25.5	102.05		25.5	102.05		-2.4	27
2	2008-01-02	0	1	1	0	25	54	0	2	24	53	79	69.7	379.88	27.26	47.6	240.965	27.26	-1.6	42
3	2008-01-03	0	1	1	0	48	27	0	2	25	48	75	74.9	357.2	36.96	72.3	368.54	32.11	-0.5	35
4	2008-01-04	0	1	1	0	50	43	0	1	22	70	93	102.2	368.54	46.66	88.55	362.87	41.81	-2.3	49
5	2008-01-05	0	1	0	1	25	32	0	6	21	30	57	116.5	374.21	48.6	109.35	371.375	47.63	-1.1	55
6	2008-01-06	0	1	0	1	30	14	0	2	13	29	44	184.1	498.95	139.78	150.3	436.58	94.19	0.7	59
7	2008-01-07	0	1	1	0	40	29	0	2	34	33	69	104.8	362.87	52.48	144.45	430.91	96.13	-1.2	68
8	2008-01-08	0	1	1	0	51	22	0	5	29	39	73	136	368.54	73.82	120.4	365.705	63.15	-0.7	60
9	2008-01-09	0	1	1	0	49	31	0	1	31	48	80	80.1	187.1	31.14	108.05	277.82	52.48	-1.6	43
10	2008-01-10	0	1	1	0	42	23	0	2	24	39	65	65.8	187.1	29.2	72.95	187.1	30.17	-4.1	69
11	2008-01-11	0	1	1	0	27	16	0	0	16	27	43	81.4	317.51	40.84	73.6	252.305	35.02	-1.5	56
12	2008-01-12	0	1	0	1	37	10	0	4	16	27	47	58	175.76	19.5	69.7	246.635	30.17	-3.4	30
13	2008-01-13	0	1	0	1	27	14	0	1	14	26	41	30.7	147.41	7.86	44.35	161.585	13.68	-5.6	43
14	2008-01-14	0	1	1	0	38	16	0	1	27	26	54	26.8	141.74	9.8	28.75	144.575	8.83	-5.6	61
15	2008-01-15	0	1	1	0	52	17	0	8	20	41	69	67.1	198.44	23.38	46.95	170.09	16.59	-6.6	71
16	2008-01-16	0	1	1	0	31	19	0	2	21	27	50	89.2	334.52	44.72	78.15	266.48	34.05	-6.7	46
17	2008-01-17	0	1	1	0	39	17	0	5	22	29	56	45	164.42	19.5	67.1	249.47	32.11	-5.7	54
18	2008-01-18	0	1	1	0	45	30	0	3	30	42	75	73.6	289.16	29.2	59.3	226.79	24.35	-5.6	71
19	2008-01-19	0	1	0	1	25	29	0	3	15	36	54	117.8	408.23	44.72	95.7	348.695	36.96	-4.5	71
20	2008-01-20	0	1	0	1	30	21	0	6	12	33	51	126.9	385.55	46.66	122.35	396.89	45.69	-2.5	47
21	2008-01-21	0	1	1	0	51	22	0	5	30	38	73	55.4	187.1	9.8	91.15	286.325	28.23	-4.6	47
22	2008-01-22	0	1	1	0	42	29	0	4	33	34	71	64.5	255.14	21.44	59.95	221.12	15.62	-4.6	63
23	2008-01-23	0	1	1	0	49	12	0	1	24	36	61	47.6	79.37	0.1	56.05	167.255	10.77	-6.6	24
24	2008-01-24	0	1	1	0	29	20	0	1	15	33	49	33.3	51.02		40.45	65.195	0.1	-5.9	23
25	2008-01-25	0	1	1	0	38	38	0	2	28	46	76	51.5	192.77	19.5	42.4	121.895	19.5	-5	29
26	2008-01-26	0	1	0	1	30	22	0	1	16	35	52	78.8	368.54	46.66	65.15	280.655	33.08	-4.9	51
27	2008-01-27	0	1	0	1	34	18	0	1	14	37	52	60.6	209.78	15.62	69.7	289.16	31.14	-3.7	61
28	2008-01-28	0	1	1	0	56	21	0	4	27	46	77	65.8	249.47	25.32	63.2	229.625	20.47	-2.7	33
29	2008-01-29	0	1	1	0	58	17	0	1	27	47	75	32	113.39	5.92	48.9	181.43	15.62	-3.8	24
30	2008-01-30	0	1	1	0	37	22	0	6	21	32	59	29.4	96.38		30.7	104.885	5.92	-4.8	26
31	2008-01-31	0	1	1	0	33	14	0	0	17	30	47	33.3	164.42	9.8	31.35	130.4	9.8	-3.6	30
32	2008-02-01	0	1	1	0	46	18	0	1	24	39	64	47.6	204.11	21.44	40.45	184.265	15.62	-3.7	35
33	2008-02-02	0	1	0	1	39	21	0	3	26	31	60	58	260.81	29.2	52.8	232.46	25.32	-3.6	38
34	2008-02-03	0	1	0	1	34	13	0	3	18	26	47	41.1	147.41	9.8	49.55	204.11	19.5	-2.9	35
35	2008-02-04	0	1	1	0	27	35	0	1	24	37	62	51.5	204.11	19.5	46.3	175.76	14.65	-4.4	68
36	2008-02-05	0	1	1	0	40	14	0	2	20	32	54	59.3	198.44	19.5	55.4	201.275	19.5	-2.1	50
37	2008-02-06	0	1	1	0	17	11	0	2	10	16	28	21.6	62.36		40.45	130.4	19.5	-3.5	28
38	2008-02-07	0	1	1	0	23	16	0	2	14	23	39	94.4	249.47	7.86	58	155.915	7.86	-4.3	31
39	2008-02-08	0	1	1	0	25	13	0	1	11	26	38	32	79.37		63.2	164.42	7.86	-3.5	26
40	2008-02-09	0	1	0	1	21	23	0	1	15	28	44	21.6	73.7		26.8	76.535		-2.9	30
41	2008-02-10	0	1	0	1	27	16	0	1	13	29	43	50.2	198.44	13.68	35.9	136.07	13.68	-2.1	36
42	2008-02-11	0	1	1	0	25	31	0	2	18	36	56	32	85.04		41.1	141.74	13.68	-2	15
43	2008-02-12	0	1	1	0	31	14	0	2	13	30	45	46.3	22.67		39.15	53.855		-5.6	21
44	2008-02-13	0	1	1	0	52	31	0	2	30	51	83	59.3	249.47	11.74	52.8	136.07	11.74	-3.1	24
45	2008-02-14	0	1	1	0	47	31	0	3	36	39	78	50.2	209.78	19.5	54.75	229.625	15.62	-1.3	28
46	2008-02-15	0	1	1	0	35	38	0	1	16	56	73	48.9	119.06	13.68	49.55	164.42	16.59	-1.3	63
47	2008-02-16	0	1	0	1	18	25	0	0	16	27	43	59.3	198.44	17.56	54.1	158.75	15.62	-1.2	50
48	2008-02-17	0	1	0	1	10	26	0	4	9	23	36	64.5	249.47	27.26	61.9	223.955	22.41	-1	51
49	2008-02-18	0	1	1	0	51	22	0	3	20	50	73	45	209.78	17.56	54.75	229.625	22.41	0.2	57
50	2008-02-19	0	1	1	0	31	34	0	1	19	45	65	98.3	379.88	52.48	71.65	294.83	35.02	1.2	50
51	2008-02-20	0	1	1	0	32	55	0	1	21	65	87	121.7	379.88	91.28	110	379.88	71.88	2.9	50
52	2008-02-21	0	1	1	0	26	43	0	3	27	39	69	136	362.87	64.12	128.85	371.375	77.7	3.2	54
53	2008-02-22	0	1	1	0	27	35	0	8	31	23	62	185.4	391.22	52.48	160.7	377.045	58.3	2.7	65
54	2008-02-23	0	1	0	1	18	42	0	4	25	31	60	38.5	85.04	3.98	111.95	238.13	28.23	-1.2	39
55	2008-02-24	0	1	0	1	27	22	0	1	21	27	49	39.8	153.08	7.86	39.15	119.06	5.92	-2.6	62
56	2008-02-25	0	1	1	0	30	24	0	3	22	29	54	43.7	107.72	3.98	41.75	130.4	5.92	-0.5	66
57	2008-02-26	0	1	1	0	49	18	0	1	23	43	67	72.3	158.75	9.8	58	133.235	6.89	2.3	33
58	2008-02-27	0	1	1	0	36	25	0	4	22	35	61	63.2	175.76	13.68	67.75	167.255	11.74	5.8	27
59	2008-02-28	0	1	1	0	45	26	0	3	20	48	71	73.6	215.45	27.26	68.4	195.605	20.47	6.7	27
60	2008-02-29	0	1	1	0	55	9	0	4	27	33	64	67.1	153.08	23.38	70.35	184.265	25.32	7	25
61	2008-03-01	0	1	0	1	39	30	0	1	15	53	69	58	181.43	17.56	62.55	167.255	20.47	7.5	31
62	2008-03-02	0	1	0	1	41	13	0	2	25	27	54	172.4	175.76	23.38	115.2	178.595	20.47	7.2	36
63	2008-03-03	0	1	1	0	48	28	0	6	23	47	76	19			95.7	175.76	23.38	6.4	28
64	2008-03-04	0	1	1	0	38	26	0	1	26	37	64	68.4	187.1	27.26	43.7	187.1	27.26	5.6	40
65	2008-03-05	0	1	1	0	67	16	0	4	31	48	83	63.2	204.11	19.5	65.8	195.605	23.38	7.2	39
66	2008-03-06	0	1	1	0	32	35	0	1	24	42	67	85.3	198.44	27.26	74.25	201.275	23.38	7.3	30
67	2008-03-07	0	1	1	0	24	38	0	0	15	47	62	63.2	158.75	11.74	74.25	178.595	19.5	7.4	33
68	2008-03-08	0	1	0	1	18	34	0	0	16	36	52	80.1	170.09	19.5	71.65	164.42	15.62	8.6	37
69	2008-03-09	0	1	0	1	22	32	0	1	21	32	54	97	215.45	25.32	88.55	192.77	22.41	9.1	50
70	2008-03-10	0	1	1	0	38	48	0	3	30	53	86	125.6	204.11	23.38	111.3	209.78	24.35	12.7	50
71	2008-03-11	0	1	1	0	32	44	0	3	28	45	76	107.4	147.41	21.44	116.5	175.76	22.41	8.7	55
72	2008-03-12	0	1	1	0	42	32	0	8	25	41	74	104.8	124.73	15.62	106.1	136.07	18.53	6.9	79
73	2008-03-13	0	1	1	0	34	32	0	1	33	32	66	125.6	136.07	29.2	115.2	130.4	22.41	8.7	29
74	2008-03-14	0	1	1	0	50	19	0	2	22	45	69	58	90.71	3.98	91.8	113.39	16.59	8.6	36
75	2008-03-15	0	1	0	1	33	24	0	3	22	32	57	99.6	119.06	17.56	78.8	104.885	10.77	11.8	35
76	2008-03-16	0	1	0	1	23	21	0	2	18	24	44	73.6	96.38	15.62	86.6	107.72	16.59	9.9	34
77	2008-03-17	0	1	1	0	52	22	0	4	26	44	74	74.9	141.74	23.38	74.25	119.06	19.5	11.5	44
78	2008-03-18	0	1	1	0	48	17	0	1	30	34	65	117.8	153.08	38.9	96.35	147.41	31.14	9.3	64
79	2008-03-19	0	1	1	0	45	18	0	1	28	34	63	115.2	73.7	19.5	116.5	113.39	29.2	5.4	58
80	2008-03-20	0	1	1	0	42	29	0	1	30	40	71	74.9	90.71	25.32	95.05	82.205	22.41	7.5	36
81	2008-03-21	0	1	1	0	55	17	0	3	27	42	72	74.9	102.05	33.08	74.9	96.38	29.2	9.4	57
82	2008-03-22	0	1	0	1	39	13	0	1	21	30	52	106.1	170.09	52.48	90.5	136.07	42.78	10	67
83	2008-03-23	0	1	0	1	31	17	0	1	20	27	48	68.4	45.35	15.62	87.25	107.72	34.05	12.1	48
84	2008-03-24	0	1	1	0	61	18	0	2	30	47	79	50.2			59.3	45.35	15.62	8.9	22
85	2008-03-25	0	1	1	0	41	17	0	2	25	31	58	30.7			40.45			8	28
86	2008-03-26	0	1	1	0	52	21	0	0	33	40	73	63.2		19.5	46.95		19.5	9.4	35
87	2008-03-27	0	1	1	0	41	23	0	2	28	34	64	58		13.68	60.6		16.59	9.3	41
88	2008-03-28	0	1	1	0	24	34	0	0	21	37	58	43.7	90.71	13.68	50.85	90.71	13.68	7	61
89	2008-03-29	0	1	0	1	27	31	0	3	17	38	58	33.3		5.92	38.5	90.71	9.8	6.1	86
90	2008-03-30	0	1	0	1	22	23	0	1	12	32	45	72.3		15.62	52.8		10.77	8	65
91	2008-03-31	0	1	1	0	27	35	0	0	21	41	62	56.7		21.44	64.5		18.53	11.3	40
92	2008-04-01	1	0	1	0	21	44	0	0	26	39	65	67.1	62.36	17.56	89.85	36.845	11.74	12.7	45
93	2008-04-02	1	0	1	0	30	38	0	0	20	48	68	67.1	5.66	7.86	97	48.185	20.47	12.4	29
94	2008-04-03	1	0	1	0	44	56	0	5	27	68	100	50.2		3.98	102.2	76.535	12.71	12.9	24
95	2008-04-04	1	0	1	0	33	38	0	1	35	35	71	81.4	85.04	27.26	70.35	73.7	3.98	16	33
96	2008-04-05	1	0	0	1	32	10	0	0	21	21	42	106.1	113.39	31.14	42.4			17.5	45
97	2008-04-06	1	0	0	1	15	27	0	3	17	22	42	87.9	90.71	29.2	21.6			15.4	63
98	2008-04-07	1	0	1	0	47	22	0	1	30	38	69	84	90.71	31.14	29.4		3.98	13.6	78
99	2008-04-08	1	0	1	0	63	24	0	2	35	50	87	89.2	102.05	46.66	50.2	28.34	3.01	14.5	68
100	2008-04-09	1	0	1	0	59	19	0	13	32	33	78	69.7	28.34	23.38	69.7	19.835	13.68	15	59
101	2008-04-10	1	0	1	0	30	52	0	7	36	39	82	63.2	22.67	23.38	76.85	11.33	21.44	11.9	56
102	2008-04-11	1	0	1	0	23	39	0	5	26	31	62	54.1	11.33	19.5	69.05		18.53	10.3	75
103	2008-04-12	1	0	0	1	46	9	0	1	17	37	55	69.7	85.04	25.32	67.1	79.37	22.41	11.4	51
104	2008-04-13	1	0	0	1	25	9	0	1	15	18	34	77.5	22.67	9.8	85.95	102.05	22.41	15.3	54
105	2008-04-14	1	0	1	0	46	24	0	1	30	39	70	97	62.36	21.44	145.75	119.06	58.3	18.8	55
106	2008-04-15	1	0	1	0	32	31	0	3	22	38	63	81.4	90.71	9.8	180.2	113.39	68.97	19.6	51
107	2008-04-16	1	0	1	0	23	32	0	0	16	39	55	115.2	107.72	27.26	141.2	99.215	41.81	20.4	55
108	2008-04-17	1	0	1	0	22	23	0	1	20	24	45	116.5	124.73	23.38	115.2	85.04	42.78	21.6	45
109	2008-04-18	1	0	1	0	44	16	0	3	21	36	60	125.6	113.39	27.26				21.4	48
110	2008-04-19	1	0	0	1	21	3	0	1	9	14	24	98.3	141.74	35.02				19.5	55
111	2008-04-20	1	0	0	1	20	6	0	1	10	15	26	61.9	39.68	11.74				13.5	82
112	2008-04-21	1	0	1	0	57	16	0	2	31	40	73	11.2			76.2	5.66	23.38	12.1	91
113	2008-04-22	1	0	1	0	39	14	0	1	23	29	53	43.7		9.8	71.65	5.66	11.74	12.2	70
114	2008-04-23	1	0	1	0	42	16	0	0	25	33	58	41.1			41.1		0.1	12.4	37
115	2008-04-24	1	0	1	0	47	17	0	6	28	30	64	80.1	28.34	7.86	13.15			13.5	52
116	2008-04-25	1	0	1	0	37	15	0	1	17	34	52	110	73.7	21.44	30.7			15.7	33
117	2008-04-26	1	0	0	1	36	6	0	3	16	23	42				54.75		7.86	16.1	33
118	2008-04-27	1	0	0	1	34	10	0	3	18	23	44	73.6		7.86	43.05		7.86	15.1	36
119	2008-04-28	1	0	1	0	40	17	0	5	23	29	57	73.6	5.66	2.04	45.65	68.03	11.74	18.4	43
120	2008-04-29	1	0	1	0	18	42	0	1	23	36	60	93.1	22.67	3.98	61.9	65.195	9.8	23	52
121	2008-04-30	1	0	1	0	16	46	0	4	15	43	62	99.6	62.36	3.98	56.7	42.515	5.92	23.1	47
122	2008-05-01	1	0	1	0	24	25	0	2	19	28	49	159.4	90.71	52.48	57.35	22.67	7.86	20.1	63
123	2008-05-02	1	0	1	0	23	34	0	1	30	26	57	107.4	17	23.38	59.95		9.8	21.9	74
124	2008-05-03	1	0	0	1	11	29	0	1	19	20	40	159.4		50.54	61.9		7.86	18.7	75
125	2008-05-04	1	0	0	1	22	34	0	1	19	36	56				65.8	22.67	7.86	17.6	44
126	2008-05-05	1	0	1	0	27	46	0	0	23	50	73	102.2	34.01	36.96	55.4	48.185	5.92	20.1	51
127	2008-05-06	1	0	1	0	42	11	0	5	24	24	53	90.5		5.92	97.65	127.565	30.17	22.1	61
128	2008-05-07	1	0	1	0	34	35	0	4	25	40	69	121.7	45.35	19.5	136.65	161.585	47.63	19	45
129	2008-05-08	1	0	1	0	40	13	0	1	22	30	53	117.8	34.01	35.02	97.65	79.37	26.29	19	43
130	2008-05-09	1	0	1	0	45	16	0	4	22	35	61	81.4		33.08	54.1	17	7.86	17.5	44
131	2008-05-10	1	0	0	1	28	19	0	3	20	24	47	67.1		17.56	48.9	96.38	5.92	17.3	30
132	2008-05-11	1	0	0	1	12	22	0	1	13	20	34	60.6		3.98	72.95	102.05	20.47	11.5	84
133	2008-05-12	1	0	1	0	23	29	0	4	23	25	52	9.9			81.4	144.575	30.17	11.8	75
134	2008-05-13	1	0	1	0	19	41	0	2	22	36	60	55.4		9.8	90.5	249.47	34.05	15.4	64
135	2008-05-14	1	0	1	0	32	19	0	4	17	30	51	63.2		3.98	109.35	311.84	37.93	17.1	66
136	2008-05-15	1	0	1	0	41	10	0	2	28	21	51	94.4	79.37	19.5	106.1	255.14	31.14	18.4	70
137	2008-05-16	1	0	1	0	43	14	0	6	27	24	57	99.6	90.71	19.5	109.35	235.295	33.08	20.6	65
138	2008-05-17	1	0	0	1	13	36	0	5	15	29	49	99.6	28.34	25.32	91.15	240.965	22.41	17.4	75
139	2008-05-18	1	0	0	1	20	18	0	3	7	28	38	76.2		19.5	52.8	189.935	2.04	18.3	56
140	2008-05-19	1	0	1	0	28	13	0	1	14	26	41	82.7		5.92	39.8	136.07	0.1	22.1	38
141	2008-05-20	1	0	1	0	41	15	0	1	19	36	56	95.7	17	7.86	28.1	113.39	0.1	23	46
142	2008-05-21	1	0	1	0	35	12	0	2	17	28	47	249.1	28.34	15.62	48.9	184.265	9.8	25	23
143	2008-05-22	1	0	1	0	38	16	0	5	20	29	54	117.8	22.67	9.8	73.6	249.47	9.8	24.7	47
144	2008-05-23	1	0	1	0	53	17	0	3	34	33	70	172.4	79.37	42.78				27.7	54
145	2008-05-24	1	0	0	1	32	12	0	1	19	24	44	126.9	11.33	9.8				24.8	63
146	2008-05-25	1	0	0	1	18	4	0	0	7	15	22	117.8		23.38	65.8	232.46	13.68	24.6	67
147	2008-05-26	1	0	1	0	49	13	0	0	24	38	62	99.6	11.33	17.56	68.4	226.79	19.5	28.7	56
148	2008-05-27	1	0	1	0	30	10	0	1	16	23	40	211.4			68.4	195.605	19.5	26.5	29
149	2008-05-28	1	0	1	0	26	8	0	1	11	22	34	208.8		2.04	58.65	133.235	13.68	24.9	16
150	2008-05-29	1	0	1	0	23	26	0	0	11	38	49	513	45.35	0.1	56.7	147.41	11.74	21.1	20
151	2008-05-30	1	0	1	0	22	30	0	3	19	30	52	93.1			62.55	215.45	17.56	22	17
152	2008-05-31	1	0	0	1	17	20	0	1	8	28	37	72.3	11.33		74.25	246.635	23.38	24.8	24
153	2008-06-01	1	0	0	1	9	30	0	1	12	26	39	89.2	51.02	3.98	101.55	306.17	34.05	22.7	40
154	2008-06-02	1	0	1	0	24	25	0	0	9	40	49	65.8		0.1	109.35	314.675	38.9	20.9	60
155	2008-06-03	1	0	1	0	18	29	0	5	18	24	47	61.9		3.98	141.85	337.355	43.75	18.7	70
156	2008-06-04	1	0	1	0	18	39	0	4	14	39	57	60.6		3.98	138.6	289.16	35.02	19.5	68
157	2008-06-05	1	0	1	0	21	41	0	0	19	43	62	55.4		3.98	84.65	121.895	15.62	21.7	63
158	2008-06-06	1	0	1	0	27	28	0	1	16	38	55	65.8		13.68	60.6	153.08	13.68	19.6	74
159	2008-06-07	1	0	0	1	24	12	0	3	14	19	36	77.5		5.92	61.9	294.83	18.53	21.3	72
160	2008-06-08	1	0	0	1	24	15	0	4	11	24	39	111.3	5.66	15.62	109.35	374.21	35.99	22.4	74
161	2008-06-09	1	0	1	0	40	8	0	2	16	30	48	67.1		13.68	177.6	399.725	45.69	23.4	65
162	2008-06-10	1	0	1	0	46	12	0	2	24	32	58	80.1		17.56	186.05	385.55	40.84	22.8	67
163	2008-06-11	1	0	1	0	44	12	0	3	19	34	56	69.7	11.33	17.56	111.95	300.5	26.29	24.5	50
164	2008-06-12	1	0	1	0	23	27	0	2	24	24	50	78.8	11.33	17.56	91.8	252.305	21.44	24.7	58
165	2008-06-13	1	0	1	0	33	27	0	4	22	34	60	104.8		17.56	71	249.47	18.53	26.1	62
166	2008-06-14	1	0	0	1	25	7	0	1	10	21	32	94.4		7.86	45.65	243.8	14.65	21.7	80
167	2008-06-15	1	0	0	1	18	4	0	0	10	12	22	59.3			87.25	328.85	32.11	21	77
168	2008-06-16	1	0	1	0	37	12	0	4	13	32	49	63.2		27.26	118.45	385.55	45.69	23	65
169	2008-06-17	1	0	1	0	38	16	0	0	17	37	54	58		13.68	121.7	340.19	41.81	20	80
170	2008-06-18	1	0	1	0	44	15	0	1	27	31	59	42.4		7.86	81.4	277.82	24.35	22.7	66
171	2008-06-19	1	0	1	0	34	12	0	0	16	30	46	102.2		3.98	63.2	297.665	20.47	26.4	60
172	2008-06-20	1	0	1	0	34	12	0	2	22	22	46	104.8		7.86	61.25	246.635	13.68	27.3	64
173	2008-06-21	1	0	0	1	33	13	0	2	14	30	46	115.2		11.74	35.25	104.885	0.1	28.2	69
174	2008-06-22	1	0	0	1	24	5	0	1	13	15	29	90.5		21.44	27.45	130.4		29.3	65
175	2008-06-23	1	0	1	0	20	35	0	3	9	43	55	93.1	11.33	9.8	52.15	269.315	13.68	24.7	66
176	2008-06-24	1	0	1	0	15	25	0	0	21	19	40	60.6		5.92	91.15	345.86	25.32	23.7	75
177	2008-06-25	1	0	1	0	19	31	0	4	13	33	50	76.2	5.66	9.8	81.4	272.15	20.47	25	75
178	2008-06-26	1	0	1	0	18	31	0	0	13	36	49	55.4		7.86	59.3	269.315	11.74	23.7	72
179	2008-06-27	1	0	1	0	22	31	0	1	21	31	53	61.9		5.92	62.55	351.53	21.44	23.5	78
180	2008-06-28	1	0	0	1	35	15	0	1	21	28	50	61.9		3.98	91.15	368.54	35.99	23.8	75
181	2008-06-29	1	0	0	1	19	10	0	0	7	22	29	73.6		5.92	85.95	297.665	31.14	24.2	82
182	2008-06-30	1	0	1	0	32	24	0	3	18	35	56	65.8		3.98	35.25	170.09	13.68	25.6	78
183	2008-07-01	1	0	1	0	34	20	0	3	27	24	54	76.2		2.04	15.75	127.565		23.8	86
184	2008-07-02	1	0	1	0	52	4	0	3	17	36	56	59.3			16.4	144.575	2.04	25.1	78
185	2008-07-03	1	0	1	0	23	14	0	2	13	22	37	77.5			46.3	246.635	12.71	28.7	72
186	2008-07-04	1	0	1	0	11	27	0	3	12	23	38	146.4		3.98	91.15	374.21	35.02	29.6	73
187	2008-07-05	1	0	0	1	13	22	0	3	10	22	35	65.8			117.15	408.23	51.51	24	87
188	2008-07-06	1	0	0	1	14	15	0	2	11	16	29	41.1			87.25	345.86	36.96	27.7	64
189	2008-07-07	1	0	1	0	28	8	0	3	11	22	36	69.7			67.1	334.52	18.53	27.8	71
190	2008-07-08	1	0	1	0	29	9	0	0	17	21	38	86.6		3.98	106.75	368.54	25.32	24.6	88
191	2008-07-09	1	0	1	0	29	14	0	0	15	28	43	33.3			139.25	382.715	38.9	25.4	82
192	2008-07-10	1	0	1	0	28	22	0	0	8	42	50	73.6			89.2	266.48	46.66	27.8	77
193	2008-07-11	1	0	1	0	44	16	0	2	21	37	60	78.8			37.2	201.275	15.62	26.6	82
194	2008-07-12	1	0	0	1	17	22	0	3	11	25	39	35.9			49.55	232.46	10.77	27.3	68
195	2008-07-13	1	0	0	1	13	9	0	1	11	10	22	64.5			36.55	147.41	5.92	29.1	62
196	2008-07-14	1	0	1	0	41	14	0	0	20	35	55	56.7			46.95	238.13	19.5	27.4	71
197	2008-07-15	1	0	1	0	38	14	0	4	18	30	52	48.9			58.65	263.645	9.8	22.5	83
198	2008-07-16	1	0	1	0	29	25	0	1	24	29	54	67.1			45.65	170.09	2.04	25.5	82
199	2008-07-17	1	0	1	0	20	40	0	3	24	33	60	121.7		0.1	78.8	294.83	16.59	28.5	68
200	2008-07-18	1	0	1	0	22	25	0	3	13	31	47	89.2		0.1	75.55	291.995	20.47	25.8	76
201	2008-07-19	1	0	0	1	28	10	0	3	15	20	38	59.3			72.95	274.985	17.56	25.6	72
202	2008-07-20	1	0	0	1	34	5	0	5	17	17	39	59.3			90.5	354.365	23.38	25.6	73
203	2008-07-21	1	0	1	0	29	11	0	3	12	25	40	55.4			90.5	314.675	23.38	26	66
204	2008-07-22	1	0	1	0	40	19	0	5	29	25	59	85.3			130.8	343.025	35.02	27.4	68
205	2008-07-23	1	0	1	0	35	19	0	8	25	21	54	120.4	34.01		149.65	317.51	35.02	28.3	70
206	2008-07-24	1	0	1	0	14	32	0	5	23	18	46	99.6	22.67		117.8	238.13	23.38	27.7	69
207	2008-07-25	1	0	1	0	12	32	0	2	12	30	44	71			63.2	153.08		27.4	68
208	2008-07-26	1	0	0	1	8	32	0	3	5	32	40	108.7			43.05	201.275	0.1	28.4	68
209	2008-07-27	1	0	0	1	25	25	0	3	16	31	50	91.8			84	306.17	0.1	29.3	73
210	2008-07-28	1	0	1	0	28	27	0	3	21	31	55	82.7			92.45	365.705	7.86	28.5	74
211	2008-07-29	1	0	1	0	16	31	0	3	16	28	47	108.7			86.6	354.365	13.68	29.3	76
212	2008-07-30	1	0	1	0	43	9	0	2	22	28	52	63.2			104.8	326.015	25.32	28.3	78
213	2008-07-31	1	0	1	0	29	21	0	2	19	29	50	35.9			82.05	235.295	16.59	27.4	80
214	2008-08-01	1	0	1	0	39	25	0	1	23	40	64	34.6			58.65	204.11	5.92	27.3	75
215	2008-08-02	1	0	0	1	29	9	0	1	16	21	38	38.5			62.55	263.645	13.68	26.7	65
216	2008-08-03	1	0	0	1	35	10	0	3	20	22	45	63.2			89.85	328.85	23.38	27.7	64
217	2008-08-04	1	0	1	0	31	19	0	3	16	31	50	74.9			80.1	272.15	19.5	29.5	63
218	2008-08-05	1	0	1	0	14	28	0	0	15	27	42	71	73.7		51.5	206.945	11.74	29	58
219	2008-08-06	1	0	1	0	9	29	0	1	7	30	38	77.5	11.33		90.5	291.995	27.26	28.9	68
220	2008-08-07	1	0	1	0	23	28	0	2	17	32	51	89.2			89.85	257.975	27.26	28.8	74
221	2008-08-08	1	0	1	0	39	11	0	4	14	32	50	99.6			82.05	266.48	24.35	29.7	74
222	2008-08-09	1	0	0	1	34	7	0	3	16	22	41	98.3			87.25	289.16	29.2	30.3	73
223	2008-08-10	1	0	0	1	12	23	0	0	6	29	35	94.4			76.85	240.965	21.44	30.2	73
224	2008-08-11	1	0	1	0	18	31	0	2	15	32	49	60.6			114.55	249.47	19.5	28.8	83
225	2008-08-12	1	0	1	0	20	31	0	1	20	30	51				123	235.295	20.47	26.3	85
226	2008-08-13	1	0	1	0	46	10	0	1	20	35	56	51.5			105.45	192.77	25.32	25.9	78
227	2008-08-14	1	0	1	0	44	9	0	3	18	32	53	61.9			91.15	119.06	16.59	27	83
228	2008-08-15	1	0	1	0	30	18	0	7	17	24	48	37.2			64.5	124.73	3.98	24.6	66
229	2008-08-16	1	0	0	1	32	13	0	1	9	35	45	55.4			46.95	116.225		24.7	59
230	2008-08-17	1	0	0	1	30	8	0	1	21	16	38	56.7			42.4	102.05	0.1	25.4	79
231	2008-08-18	1	0	1	0	38	13	0	1	16	34	51	17.7			42.4	116.225	0.1	23.1	77
232	2008-08-19	1	0	1	0	54	10	0	4	20	40	64	58			30.7	73.7		23.5	70
233	2008-08-20	1	0	1	0	35	11	0	3	18	25	46	65.8			26.8	73.7		26.5	73
234	2008-08-21	1	0	1	0	22	20	0	0	20	22	42	46.3			57.35	138.905		26.6	85
235	2008-08-22	1	0	1	0	18	32	0	1	21	28	50	29.4			76.2	201.275	2.04	22.8	72
236	2008-08-23	1	0	0	1	19	33	0	1	13	38	52	59.3			91.15	209.78	9.8	24.1	66
237	2008-08-24	1	0	0	1	20	26	0	1	13	32	46	85.3		9.8	74.25	161.585	17.56	26.6	65
238	2008-08-25	1	0	1	0	28	26	0	1	17	36	54	68.4			42.4	113.39	9.8	28.2	66
239	2008-08-26	1	0	1	0	31	20	0	2	20	29	51	68.4	56.69		50.85	121.895	6.89	26.1	67
240	2008-08-27	1	0	1	0	28	37	0	3	19	43	65	77.5	62.36	0.1	61.25	164.42	4.95	24.6	71
241	2008-08-28	1	0	1	0	38	13	0	2	19	30	51	116.5	79.37	0.1	97	243.8	12.71	25.8	75
242	2008-08-29	1	0	1	0	41	18	0	2	22	35	59	102.2	11.33	11.74	93.75	238.13	21.44	26.6	76
243	2008-08-30	1	0	0	1	15	19	0	2	9	23	34	82.7	90.71		87.9	201.275	23.38	27.2	83
244	2008-08-31	1	0	0	1	16	15	0	0	8	23	31	37.2			87.9	178.595	16.59	23.2	64
245	2008-09-01	1	0	1	0	20	29	0	3	19	27	49	39.8			76.2	167.255	16.59	22.6	56
246	2008-09-02	1	0	1	0	34	21	0	0	28	27	55	59.3	17	11.74	88.55	181.43	20.47	23.5	52
247	2008-09-03	1	0	1	0	44	15	0	1	24	34	59	68.4	51.02	0.1	53.45	107.72	17.56	25.4	53
248	2008-09-04	1	0	1	0	32	9	0	3	13	25	41	78.8	85.04		19	51.02		25.7	59
249	2008-09-05	1	0	1	0	36	18	0	5	14	35	54	67.1			33.95	56.69		25.1	76
250	2008-09-06	1	0	0	1	33	10	0	3	18	22	43	107.4		9.8	65.15	104.885	17.56	22.8	75
251	2008-09-07	1	0	0	1	18	10	0	1	5	22	28	100.9	22.67		74.25	121.895	13.68	25.4	79
252	2008-09-08	1	0	1	0	39	8	0	4	15	28	47	41.1			55.4	119.06	12.71	24.2	73
253	2008-09-09	1	0	1	0	28	15	0	2	11	30	43	56.7	34.01		54.75	181.43	24.35	23.6	84
254	2008-09-10	1	0	1	0	34	18	0	2	22	28	52	47.6		0.1	74.25	223.955	34.05	21.9	76
255	2008-09-11	1	0	1	0	44	12	0	3	15	38	56	60.6		3.98	76.2	155.915	35.02	21.6	70
256	2008-09-12	1	0	1	0	39	21	0	2	18	40	60	82.7	62.36	7.86	69.05	107.72	9.8	22.3	58
257	2008-09-13	1	0	0	1	20	21	0	0	18	23	41	59.3		0.1	78.15	141.74	10.77	24.8	64
258	2008-09-14	1	0	0	1	8	26	0	1	15	18	34	43.7			132.75	138.905	14.65	24.5	66
259	2008-09-15	1	0	1	0	9	28	0	1	14	22	37	103.5	119.06		165.9	141.74	26.29	24.6	71
260	2008-09-16	1	0	1	0	17	21	0	2	11	25	38	112.6	119.06	7.86	165.25	167.255	34.05	24.4	78
261	2008-09-17	1	0	1	0	33	14	0	4	15	28	47				152.9	133.235	22.41	23.9	67
262	2008-09-18	1	0	1	0	37	17	0	3	17	34	54	93.1	79.37		93.1	79.37	12.71	25.3	72
263	2008-09-19	1	0	1	0	42	10	0	1	20	31	52	89.2	22.67	0.1	64.5	59.525	23.38	21.5	87
264	2008-09-20	1	0	0	1	36	7	0	3	19	21	43	61.9		7.86	73.6	53.855	22.41	22.1	80
265	2008-09-21	1	0	0	1	12	18	0	2	12	16	30	81.4	11.33	7.86	59.95	56.69	11.74	22.6	87
266	2008-09-22	1	0	1	0	15	30	0	3	13	29	45	60.6			46.3		7.86	23.3	71
267	2008-09-23	1	0	1	0	27	23	0	4	13	33	50	22.9			51.5		3.98	18.5	34
268	2008-09-24	1	0	1	0	14	30	0	2	16	26	44	33.3			58		3.01	12.2	88
269	2008-09-25	1	0	1	0	32	19	0	4	16	31	51	17.7			59.95		5.92	16	67
270	2008-09-26	1	0	1	0	32	13	0	3	15	27	45	22.9			57.35		11.74	16.3	31
271	2008-09-27	1	0	0	1	35	16	0	2	16	33	51	54.1	5.66		56.05		11.74	15.4	55
272	2008-09-28	1	0	0	1	28	16	0	1	12	31	44	46.3			56.05		7.86	13.2	83
273	2008-09-29	1	0	1	0	31	11	0	6	18	18	42	63.2			56.05		9.8	13.7	86
274	2008-09-30	1	0	1	0	34	15	0	3	23	23	49	91.8	56.69	3.98	100.9		8.83	16.4	80
275	2008-10-01	0	1	1	0	28	15	0	8	19	16	43	87.9	17	19.5	86.6		2.04	17.2	88
276	2008-10-02	0	1	1	0	20	14	0	5	21	8	34	106.1	79.37	21.44	59.95		0.1	20.3	65
277	2008-10-03	0	1	1	0	37	10	0	1	19	27	47	98.3	73.7	3.98	51.5		0.1	18.1	66
278	2008-10-04	0	1	0	1	29	11	0	0	16	24	40	42.4			48.9		0.1	16.6	65
279	2008-10-05	0	1	0	1	34	10	0	5	17	22	44				90.5		9.8	11.3	66
280	2008-10-06	0	1	1	0	24	27	0	2	19	30	51	21.6			76.2		6.89	12.4	92
281	2008-10-07	0	1	1	0	25	37	0	1	21	40	62	37.2		3.98	64.5		6.89	13.5	71
282	2008-10-08	0	1	1	0	21	33	0	0	14	40	54	63.2	28.34	2.04	74.25	34.01	9.8	15.4	64
283	2008-10-09	0	1	1	0	32	39	0	1	18	52	71	76.2	11.33	25.32	93.75	51.02	20.47	14.6	60
284	2008-10-10	0	1	1	0	26	39	0	1	27	37	65	77.5		17.56	91.15	59.525	23.38	14.7	78
285	2008-10-11	0	1	0	1	21	29	0	1	21	28	50	60.6		19.5	102.85	56.69	21.44	14.4	54
286	2008-10-12	0	1	0	1	20	20	0	1	15	24	40	73.6	79.37	25.32	100.25	70.865	14.65	15.5	59
287	2008-10-13	0	1	1	0	28	42	0	4	27	39	70	98.3	124.73	19.5	65.8	79.37	5.92	16.8	57
288	2008-10-14	0	1	1	0	33	15	0	0	16	32	48	193.2	113.39	97.1	84	85.04	14.65	17.4	60
289	2008-10-15	0	1	1	0	42	17	0	2	22	35	59	167.2	113.39	40.84	115.85	82.205	19.5	18.9	75
290	2008-10-16	0	1	1	0	40	26	0	2	26	38	66	115.2	85.04	42.78	101.55	79.37	19.5	19.1	63
291	2008-10-17	0	1	1	0	41	24	0	2	27	36	65				84.65		13.68	19.2	60
292	2008-10-18	0	1	0	1	34	13	0	1	19	27	47				108.05		13.68	16.3	70
293	2008-10-19	0	1	0	1	24	17	0	0	12	29	41				125.6			16.4	71
294	2008-10-20	0	1	1	0	22	28	0	0	18	32	50				106.1	45.35	19.5	16.7	72
295	2008-10-21	0	1	1	0	29	20	0	3	24	22	49	76.2	5.66	23.38	108.7	45.35	19.5	17.3	79
296	2008-10-22	0	1	1	0	49	22	0	2	35	34	71	67.1		0.1	101.55	62.36	25.32	17.5	94
297	2008-10-23	0	1	1	0	32	11	0	1	20	22	43	15.1			104.15	85.04	34.05	11.3	92
298	2008-10-24	0	1	1	0	39	19	0	1	30	27	58	11.2			193.2	102.05	67.03	9.7	45
299	2008-10-25	0	1	0	1	30	29	0	1	16	42	59	50.2			225.7	87.875	77.7	10.7	35
300	2008-10-26	0	1	0	1	17	14	0	3	9	19	31	59.3		7.86	123	79.37	32.11	10.3	47
301	2008-10-27	0	1	1	0	29	26	0	2	24	29	55	26.8			82.05		11.74	12.1	48
302	2008-10-28	0	1	1	0	43	18	0	2	29	30	61	64.5	68.03	11.74	154.85	5.66	47.63	13	31
303	2008-10-29	0	1	1	0	30	21	0	1	17	33	51	59.3	62.36	7.86	180.2	14.165	65.09	9.9	45
304	2008-10-30	0	1	1	0	27	33	0	2	18	40	60	54.1	22.67	3.98	98.95	22.67	52.48	9.3	49
305	2008-10-31	0	1	1	0	29	30	0	2	22	35	59	60.6		11.74	40.45			10.7	69
306	2008-11-01	0	1	0	1	31	24	0	3	24	28	55	59.3		7.86	19.65			11.2	44
307	2008-11-02	0	1	0	1	22	11	0	1	19	13	33	64.5			30.7	39.68	17.56	10.1	47
308	2008-11-03	0	1	1	0	36	30	0	5	30	31	66	67.1	22.67	7.86	79.45	76.535	21.44	11.7	30
309	2008-11-04	0	1	1	0	34	30	0	4	21	39	64	43.7	73.7	3.98	136	133.235	39.87	10.5	53
310	2008-11-05	0	1	1	0	41	25	0	5	24	37	66	151.6	181.43	56.36	179.55	104.885	59.27	11.7	63
311	2008-11-06	0	1	1	0	18	35	0	2	17	34	53	121.7	141.74	38.9	190.6	56.69	64.12	11.5	64
312	2008-11-07	0	1	1	0	35	21	0	4	18	34	56	73.6	17	13.68	190.6	56.69	64.12	9.8	50
313	2008-11-08	0	1	0	1	30	16	0	6	18	22	46	34.6		2.04	121.7	73.7	32.11	5.9	48
314	2008-11-09	0	1	0	1	20	21	0	1	17	23	41	63.2	96.38	9.8	35.25	90.71	0.1	5.3	68
315	2008-11-10	0	1	1	0	38	17	0	2	22	31	55	82.7	107.72	31.14	19.65	68.03		6.1	66
316	2008-11-11	0	1	1	0	46	21	0	3	21	43	67	80.1	181.43	29.2	39.15	82.205	9.8	7	54
317	2008-11-12	0	1	1	0	31	25	0	4	20	32	56	100.9	317.51	38.9	57.35	102.05	13.68	7.8	67
318	2008-11-13	0	1	1	0	28	19	0	3	20	24	47	117.8	306.17	36.96	71	116.225	17.56	8.9	59
319	2008-11-14	0	1	1	0	29	24	0	1	20	32	53	94.4	204.11	25.32	49.55	124.73	17.56	7.3	55
320	2008-11-15	0	1	0	1	19	19	0	1	16	21	38	124.3	266.48	40.84	18.35			6.8	49
321	2008-11-16	0	1	0	1	25	16	0	0	17	24	41	58	215.45	3.98	46.95	215.45	11.74	6.5	32
322	2008-11-17	0	1	1	0	27	28	0	1	16	38	55	47.6	164.42	0.1	85.3	252.305	17.56	3	30
323	2008-11-18	0	1	1	0	23	26	0	1	19	29	49	32	107.72	0.1	84	240.965	23.38	0.8	25
324	2008-11-19	0	1	1	0	26	33	0	1	24	34	59	24.2	119.06		83.35	221.12	24.35	-0.3	34
325	2008-11-20	0	1	1	0	56	36	0	0	33	59	92	73.6	249.47	9.8	81.4	201.275	18.53	3.8	42
326	2008-11-21	0	1	1	0	30	23	0	0	17	36	53				93.1	218.285	21.44	4.5	46
327	2008-11-22	0	1	0	1	33	28	0	0	25	36	61				161.35	326.015	54.42	4	62
328	2008-11-23	0	1	0	1	30	25	0	1	26	28	55				203.6	371.375	95.16	5.5	61
329	2008-11-24	0	1	1	0	45	29	0	0	28	46	74	65.8	232.46	13.68	192.55	297.665	85.46	5.6	72
330	2008-11-25	0	1	1	0	37	24	0	2	21	38	61	71	221.12	25.32	115.85	138.905	31.14	5.5	38
331	2008-11-26	0	1	1	0	29	23	0	3	16	33	52	65.8	170.09	13.68	72.95	99.215	11.74	4.3	43
332	2008-11-27	0	1	1	0	39	22	0	3	32	26	61	51.5	96.38		89.2	158.75	20.47	2.6	27
333	2008-11-28	0	1	1	0	35	26	0	2	34	25	61	61.9	198.44	11.74	103.5	221.12	20.47	4.6	34
334	2008-11-29	0	1	0	1	18	27	0	0	23	22	45	63.2	232.46	23.38	150.3	269.315	33.08	6.3	36
335	2008-11-30	0	1	0	1	32	14	0	0	14	32	46	85.3	260.81	23.38	168.5	255.14	45.69	5.3	48
336	2008-12-01	0	1	1	0	30	32	0	6	21	35	62	117.8	351.53	44.72	154.2	229.625	44.72	5.3	47
337	2008-12-02	0	1	1	0	32	36	0	2	27	39	68	100.9	277.82	33.08	109.35	192.77	31.14	4.1	49
338	2008-12-03	0	1	1	0	34	21	0	0	17	38	55	182.8	396.89	54.42	80.1	172.925	18.53	5.9	50
339	2008-12-04	0	1	1	0	31	14	0	1	19	25	45	94.4	181.43	15.62	82.7	155.915	12.71	-1.5	22
340	2008-12-05	0	1	1	0	41	21	0	2	25	35	62	74.9	62.36		91.15	198.44	16.59	-6.4	23
341	2008-12-06	0	1	0	1	36	8	0	2	11	31	44	46.3	243.8	13.68	127.55	326.015	42.78	-2.9	30
342	2008-12-07	0	1	0	1	30	11	0	2	18	21	41	77.5	345.86	23.38	188.65	365.705	67.03	-0.9	43
343	2008-12-08	0	1	1	0	44	20	0	0	26	38	64	141.2	402.56	48.6	227.65	357.2	104.86	2.1	39
344	2008-12-09	0	1	1	0	35	23	0	2	27	29	58	214	396.89	42.78	180.2	334.52	89.34	2.6	54
345	2008-12-10	0	1	1	0	37	28	0	4	19	42	65	158.1	374.21	38.9	126.25	294.83	45.69	-0.2	52
346	2008-12-11	0	1	1	0	33	26	0	1	31	27	59	65.8	226.79	13.68	82.05	226.79	32.11	-2.7	78
347	2008-12-12	0	1	1	0	33	23	0	0	21	35	56	117.8	277.82	29.2	74.25	240.965	34.05	-0.8	70
348	2008-12-13	0	1	0	1	33	18	0	0	18	33	51	24.2	221.12	7.86	93.1	274.985	44.72	-1.5	53
349	2008-12-14	0	1	0	1	22	12	0	1	12	21	34	67.1	266.48	21.44	76.85	209.78	32.11	-0.6	56
350	2008-12-15	0	1	1	0	34	28	0	1	27	34	62	107.4	391.22	42.78	67.75	215.45	22.41	1.4	48
351	2008-12-16	0	1	1	0	36	28	0	4	25	35	64	129.5	379.88	48.6	58.65	192.77	18.53	0.6	72
352	2008-12-17	0	1	1	0	33	23	0	3	17	36	56	113.9	300.5	35.02	39.15	73.7	17.56	0.8	31
353	2008-12-18	0	1	1	0	36	22	0	1	22	35	58	48.9	255.14	13.68	26.8	19.835		-1.8	35
354	2008-12-19	0	1	1	0	28	18	0	1	18	27	46	77.5	340.19	27.26	33.95	62.36	3.98	0.8	37
355	2008-12-20	0	1	0	1	33	22	0	2	18	35	55	45	153.08	0.1	69.7	172.925	13.68	-1.7	33
356	2008-12-21	0	1	0	1	22	13	0	0	16	19	35	25.5	56.69		115.2	314.675	33.08	-8.7	46
357	2008-12-22	0	1	1	0	39	14	0	0	22	31	53	29.4	204.11		124.3	331.685	65.09	-9.1	37
358	2008-12-23	0	1	1	0	33	42	0	0	26	49	75	74.9	334.52	13.68	95.7	221.12	56.36	-5.1	46
359	2008-12-24	0	1	1	0	25	15	0	0	13	27	40	107.4	357.2	36.96	153.55	136.07	19.5	-2.8	46
360	2008-12-25	0	1	1	0	35	18	0	2	22	29	53	55.4	187.1	3.98	164.6	155.915	12.71	-2.2	36
361	2008-12-26	0	1	1	0	31	26	0	2	19	36	57	63.2	351.53	19.5	85.3	201.275	15.62	-2.6	46
362	2008-12-27	0	1	0	1	25	16	0	0	14	27	41	61.9	351.53	23.38	74.9	206.945	20.47	-1.5	54
363	2008-12-28	0	1	0	1	21	16	0	0	13	24	37	120.4	385.55	48.6	97	252.305	25.32	-2.4	78
364	2008-12-29	0	1	1	0	46	16	0	1	31	30	62	51.5	209.78	13.68	98.95	238.13	25.32	-1.8	36
365	2008-12-30	0	1	1	0	33	26	0	3	21	35	59	19	130.4		61.25	144.575	10.77	-2.8	28
366	2008-12-31	0	1	1	0	35	21	0	1	21	34	56	12.5	124.73		58.65	172.925	13.68	-3.7	29
367	2009-01-01	0	1	1	0	42	20	0	1	21	40	62	20.3	164.42	2.04	81.4	240.965	23.38	-5	38
368	2009-01-02	0	1	1	0	60	13	0	3	27	43	73	72.3	328.85	23.38	72.3	204.11	16.59	-4.2	48
369	2009-01-03	0	1	0	1	37	36	0	2	24	47	73	110	419.57	46.66	45.65	141.74	6.89	-3.9	55
370	2009-01-04	0	1	0	1	60	29	0	8	37	44	89	124.3	396.89	56.36	24.2	104.885	0.1	-2.9	68
371	2009-01-05	0	1	1	0	51	32	0	4	25	54	83	50.2	294.83	17.56	29.4	170.09	29.2	-4.7	53
372	2009-01-06	0	1	1	0	55	30	0	2	34	49	85	84	374.21	19.5	58.65	317.51	46.66	-3.6	50
373	2009-01-07	0	1	1	0	46	26	0	3	27	42	72	129.5	362.87	31.14	79.45	379.88	70.91	-3.9	67
374	2009-01-08	0	1	1	0	37	19	0	0	20	36	56	149	402.56	46.66	87.9	348.695	66.06	-3.4	64
375	2009-01-09	0	1	1	0	45	43	0	4	31	53	88	29.4	130.4		96.35	360.035	63.15	-6	27
376	2009-01-10	0	1	0	1	28	23	0	0	17	34	51	45	272.15	15.62	94.4	365.705	57.33	-4.9	41
377	2009-01-11	0	1	0	1	54	44	0	4	41	53	98	54.1	192.77	5.92	53.45	232.46	29.2	-4.7	23
378	2009-01-12	0	1	1	0	37	25	0	1	22	39	62	19	102.05		25.5	127.565	10.77	-4.5	24
379	2009-01-13	0	1	1	0	45	25	0	3	21	46	70	74.9	374.21	19.5	51.5	235.295	16.59	-3.5	31
380	2009-01-14	0	1	1	0	29	16	0	1	17	27	45	42.4	153.08	0.1	73.6	337.355	30.17	-4.7	18
381	2009-01-15	0	1	1	0	41	29	0	1	28	41	70	48.9	187.1	3.98	69.05	343.025	34.05	-5	34
382	2009-01-16	0	1	1	0	30	20	0	0	19	31	50	108.7	402.56	29.2	83.35	371.375	48.6	-3.7	59
383	2009-01-17	0	1	0	1	30	13	0	1	17	25	43	42.4	181.43	11.74	152.9	411.065	122.32	-3.7	79
384	2009-01-18	0	1	0	1	18	12	0	0	7	23	30	103.5	368.54	23.38	207.5	442.25	177.61	-1.8	59
385	2009-01-19	0	1	1	0	39	15	0	1	15	38	54	77.5	340.19	23.38	184.1	411.065	112.62	-0.5	44
386	2009-01-20	0	1	1	0	27	15	0	0	18	24	42	103.5	289.16	23.38	82.7	223.955	52.48	0.1	50
387	2009-01-21	0	1	1	0	32	16	0	1	21	26	48	158.1	396.89	46.66	30.7	121.895	9.8	0.8	61
388	2009-01-22	0	1	1	0	32	19	0	2	19	30	51	141.2	238.13	23.38	67.1	204.11	13.68	-4.3	18
389	2009-01-23	0	1	1	0	39	30	0	2	29	38	69	94.4			80.1	297.665	22.41	-10.5	19
390	2009-01-24	0	1	0	1	30	18	0	3	14	31	48	32	153.08		83.35	266.48	18.53	-7	21
391	2009-01-25	0	1	0	1	18	11	0	2	11	16	29	54.1	249.47	0.1	77.5	218.285	13.68	-4.9	27
392	2009-01-26	0	1	1	0	33	12	0	0	15	30	45	113.9	362.87		88.55	317.51	25.32	-3.4	28
393	2009-01-27	0	1	1	0	26	22	0	2	11	35	48	71	368.54	7.86	100.9	314.675	31.14	-1.5	32
394	2009-01-28	0	1	1	0	33	25	0	6	20	32	58	102.2	340.19	19.5	77.5	221.12	26.29	0.3	48
395	2009-01-29	0	1	1	0	24	26	0	2	15	33	50	107.4	311.84	31.14	67.1	229.625	35.02	-1.4	73
396	2009-01-30	0	1	1	0	23	21	0	0	19	25	44	56.7	158.75	2.04	71	289.16	36.96	-0.6	61
397	2009-01-31	0	1	0	1	17	16	0	0	11	22	33	60.6	249.47	9.8	59.3	221.12	17.56	-2.9	72
398	2009-02-01	0	1	0	1	53	38	0	4	24	63	91	64.5	277.82	17.56	49.55	167.255	12.71	-1.4	79
399	2009-02-02	0	1	1	0	60	33	0	6	42	45	93	115.2	379.88	29.2	59.95	221.12	26.29	-0.9	65
400	2009-02-03	0	1	1	0	48	18	0	0	28	38	66	45	164.42	9.8	67.1	280.655	36.96	-2.3	54
401	2009-02-04	0	1	1	0	36	33	0	5	27	37	69	58	249.47	13.68	61.25	246.635	34.05	-0.8	69
402	2009-02-05	0	1	1	0	39	16	0	1	21	33	55	123	334.52	40.84	50.85	158.75	26.29	0.1	61
403	2009-02-06	0	1	1	0	44	17	0	3	31	27	61	56.7	181.43	13.68	43.05	130.4	20.47	0.4	65
404	2009-02-07	0	1	0	1	22	16	0	2	13	23	38	107.4	351.53	35.02	61.25	172.925	23.38	1.5	59
405	2009-02-08	0	1	0	1	26	16	0	2	19	21	42	67.1	226.79	23.38	85.3	252.305	34.05	0.6	53
406	2009-02-09	0	1	1	0	31	33	0	0	15	49	64	86.6	255.14	19.5	56.7	226.79	25.32	4	65
407	2009-02-10	0	1	1	0	46	49	0	3	33	59	95	142.5	243.8	19.5	23.55	124.73	5.92	5.2	61
408	2009-02-11	0	1	1	0	55	27	0	2	40	40	82	103.5	226.79	21.44	24.85	102.05	3.98	7.3	32
409	2009-02-12	0	1	1	0	66	21	0	2	25	60	87	107.4	158.75	29.2	44.35	229.625	12.71	4.1	77
410	2009-02-13	0	1	1	0	32	37	0	0	26	43	69	74.9	79.37	3.98	109.35	357.2	21.44	4.6	64
411	2009-02-14	0	1	0	1	28	21	0	2	24	23	49	54.1	170.09		85.95	229.625	25.32	2.8	69
412	2009-02-15	0	1	0	1	17	14	0	1	13	17	31	39.8	62.36		26.15	130.4	3.98	-2.5	32
413	2009-02-16	0	1	1	0	40	25	0	1	21	43	65	45	141.74	0.1	58	221.12	6.89	-2	53
414	2009-02-17	0	1	1	0	30	30	0	4	19	37	60	39.8	90.71		63.85	218.285	9.8	-1.9	64
415	2009-02-18	0	1	1	0	25	20	0	2	9	34	45	21.6	56.69		60.6	246.635	9.8	-2.4	78
416	2009-02-19	0	1	1	0	44	22	0	3	26	37	66	32	90.71		74.9	309.005	21.44	-3	79
417	2009-02-20	0	1	1	0	59	26	0	3	41	41	85	82.7	187.1		87.25	334.52	35.99	-2.2	31
418	2009-02-21	0	1	0	1	28	24	0	3	21	28	52	69.7	215.45	2.04	80.1	263.645	29.2	0.2	58
419	2009-02-22	0	1	0	1	28	26	0	2	24	28	54	112.6	204.11	17.56	61.25	155.915	26.29	1.1	52
420	2009-02-23	0	1	1	0	36	35	0	3	31	37	71	35.9	119.06		93.75	260.81	42.78	-0.3	63
421	2009-02-24	0	1	1	0	45	32	0	2	31	44	77	48.9	107.72	9.8	128.2	368.54	52.48	2	66
422	2009-02-25	0	1	1	0	50	28	0	3	40	35	78	52.8	136.07	3.98				0.2	49
423	2009-02-26	0	1	1	0	33	29	0	4	21	37	62	69.7	192.77	5.92	32	107.72	15.62	1.1	59
424	2009-02-27	0	1	1	0	37	30	0	2	26	39	67	124.3	294.83	19.5	39.8	116.225	17.56	1.7	64
425	2009-02-28	0	1	0	1	29	19	0	1	28	19	48	63.2	181.43	23.38	44.35	110.555	9.8	1	74
426	2009-03-01	0	1	0	1	17	10	0	1	7	19	27	112.6	221.12	23.38	49.55	104.885	6.89	0.8	67
427	2009-03-02	0	1	1	0	57	28	0	1	34	50	85	63.2	136.07	9.8	71.65	164.42	28.23	0.5	53
428	2009-03-03	0	1	1	0	42	31	0	3	24	46	73	89.2	198.44	23.38	80.75	226.79	37.93	2.6	62
429	2009-03-04	0	1	1	0	34	37	0	3	30	38	71	87.9	164.42	17.56	69.05	198.44	23.38	3.1	74
430	2009-03-05	0	1	1	0	38	24	0	4	20	38	62	19	51.02		44.35	104.885	13.68	5.3	58
431	2009-03-06	0	1	1	0	28	28	0	0	20	36	56	19	51.02		33.3	93.545	19.5	4.1	23
432	2009-03-07	0	1	0	1	16	23	0	0	14	25	39	48.9	62.36		41.1	138.905	12.71	6.7	36
433	2009-03-08	0	1	0	1	29	19	0	1	21	26	48	81.4	147.41	17.56	30.7	102.05	6.89	9.3	41
434	2009-03-09	0	1	1	0	48	33	0	3	32	46	81	67.1	96.38	9.8	38.5	167.255	13.68	6.6	36
435	2009-03-10	0	1	1	0	50	23	0	3	29	41	73	43.7	141.74	15.62	63.2	274.985	23.38	4.4	47
436	2009-03-11	0	1	1	0	44	23	0	1	22	44	67	65.8	221.12	33.08	102.2	232.46	33.08	5.5	61
437	2009-03-12	0	1	1	0	40	25	0	2	26	37	65	82.7	226.79	35.02	99.6	130.4	21.44	6.6	71
438	2009-03-13	0	1	1	0	30	41	0	0	24	47	71	69.7	85.04		71.65	87.875	13.68	1.1	22
439	2009-03-14	0	1	0	1	35	33	0	1	26	41	68	68.4	130.4	9.8	77.5	93.545	21.44	5.2	30
440	2009-03-15	0	1	0	1	33	33	0	1	33	32	66	87.9	153.08	11.74	67.1	93.545	27.26	11.7	38
441	2009-03-16	0	1	1	0	62	26	0	5	35	48	88	177.6	124.73	17.56	60.6	107.72	24.35	10.3	49
442	2009-03-17	0	1	1	0	33	32	0	2	20	43	65	154.2	158.75	35.02	63.85	102.05	13.68	15.4	43
443	2009-03-18	0	1	1	0	29	32	0	0	23	38	61	176.3	175.76	33.08	75.55	102.05	11.74	19.5	47
444	2009-03-19	0	1	1	0	32	21	0	1	29	23	53	129.5	90.71	11.74	130.15	65.195	6.89	10.4	42
445	2009-03-20	0	1	1	0	51	22	0	2	33	38	73	56.7	68.03	13.68	150.3	62.36	15.62	8.5	45
446	2009-03-21	0	1	0	1	43	17	0	2	28	30	60	72.3	51.02	33.08	166.55	65.195	21.44	10.3	64
447	2009-03-22	0	1	0	1	26	24	0	1	14	35	50	74.9	56.69	11.74	132.75	42.515	16.59	7.4	24
448	2009-03-23	0	1	1	0	47	48	0	5	30	60	95	45			58	62.36	17.56	5.9	45
449	2009-03-24	0	1	1	0	56	16	0	3	21	48	72	47.6		7.86	61.9	51.02	17.56	4	64
450	2009-03-25	0	1	1	0	51	23	0	1	28	45	74	55.4		0.1	62.55	36.845	13.68	7.3	42
451	2009-03-26	0	1	1	0	36	51	0	1	36	50	87	60.6		5.92	69.05	53.855	14.65	9.2	26
452	2009-03-27	0	1	1	0	26	46	0	3	25	44	72	59.3		5.92	67.1	48.185	21.44	6.7	52
453	2009-03-28	0	1	0	1	44	14	0	1	23	34	58	55.4		17.56	72.95	73.7	30.17	5.1	52
454	2009-03-29	0	1	0	1	30	24	0	0	21	33	54	56.7		5.92	112.6	144.575	42.78	4.1	47
455	2009-03-30	0	1	1	0	63	32	0	2	34	59	95	55.4		9.8	114.55	141.74	40.84	4.6	49
456	2009-03-31	0	1	1	0	47	22	0	2	27	40	69	56.7		9.8	123	39.68	41.81	5.8	43
457	2009-04-01	1	0	1	0	53	40	0	5	37	51	93	45		2.04	141.2	39.68	35.99	7.8	35
458	2009-04-02	1	0	1	0	36	22	0	1	27	30	58	64.5	22.67	7.86	61.25		15.62	10.3	33
459	2009-04-03	1	0	1	0	43	35	0	4	40	34	78	65.8	17		13.15		5.92	11	47
460	2009-04-04	1	0	0	1	29	32	0	1	28	32	61	97	51.02	19.5	39.15		10.77	11.6	55
461	2009-04-05	1	0	0	1	34	17	0	1	16	34	51	86.6	102.05	29.2	97	73.7	30.17	14.4	40
462	2009-04-06	1	0	1	0	23	33	0	1	22	33	56	71	51.02	23.38	132.75	68.03	35.02	18.2	23
463	2009-04-07	1	0	1	0	40	40	0	6	28	46	80	86.6	79.37	5.92	122.35	51.02	29.2	19.1	31
464	2009-04-08	1	0	1	0	32	42	0	1	28	45	74	110	130.4	9.8	102.85	62.36	32.11	20	37
465	2009-04-09	1	0	1	0	45	26	0	2	25	44	71	97	119.06	13.68	107.4	87.875	32.11	20.1	32
466	2009-04-10	1	0	1	0	48	21	0	5	30	34	69	95.7	96.38		95.05	90.71	20.47	20.1	29
467	2009-04-11	1	0	0	1	21	14	0	0	19	16	35	106.1	68.03	13.68	49.55		6.89	17.4	64
468	2009-04-12	1	0	0	1	40	27	0	0	28	39	67	113.9	102.05	42.78	51.5		10.77	17.7	69
469	2009-04-13	1	0	1	0	56	35	0	2	37	52	91	126.9	113.39	21.44	71	5.66	20.47	18.7	61
470	2009-04-14	1	0	1	0	41	12	0	1	23	29	53	91.8	34.01	13.68	53.45	5.66	17.56	16.2	47
471	2009-04-15	1	0	1	0	43	30	0	2	20	51	73	74.9	5.66	9.8	56.7		14.65	11.5	51
472	2009-04-16	1	0	1	0	32	19	0	0	20	31	51	58			45.65		17.56	11.8	38
473	2009-04-17	1	0	1	0	34	11	0	1	12	32	45	72.3	56.69	3.98	21.6		3.98	16.1	41
474	2009-04-18	1	0	0	1	19	14	0	0	11	22	33	85.3	96.38	0.1	24.2		3.98	17.6	48
475	2009-04-19	1	0	0	1	21	25	0	0	17	29	46	71	11.33		39.8		8.83	10.8	86
476	2009-04-20	1	0	1	0	38	38	0	4	20	52	76	46.3			56.7		20.47	15.2	64
477	2009-04-21	1	0	1	0	44	32	0	1	25	50	76	34.6			62.55		26.29	16.8	27
478	2009-04-22	1	0	1	0	37	33	0	2	23	45	70	64.5		5.92	106.75	34.01	30.17	13.6	53
479	2009-04-23	1	0	1	0	34	26	0	3	17	40	60	47.6		0.1	132.75	34.01	34.05	12.3	82
480	2009-04-24	1	0	1	0	43	25	0	1	23	44	68	51.5		0.1	124.3		33.08	12.9	68
481	2009-04-25	1	0	0	1	34	34	0	1	33	34	68	85.3			3.4		0.1	14.7	25
482	2009-04-26	1	0	0	1	19	16	0	1	15	19	35	35.9			12.5		3.98	16.4	24
483	2009-04-27	1	0	1	0	55	30	0	2	31	52	85	65.8	5.66	2.04	52.15	79.37	14.65	18.4	32
484	2009-04-28	1	0	1	0	39	26	0	1	24	40	65	80.1	34.01	0.1	81.4	65.195	23.38	17.5	43
485	2009-04-29	1	0	1	0	29	14	0	3	13	27	43	65.8		9.8	80.1	51.02	27.26	17.7	53
486	2009-04-30	1	0	1	0	51	15	0	3	32	31	66	112.6	107.72	25.32	89.2	53.855	27.26	23.5	48
487	2009-05-01	1	0	1	0	25	28	0	6	17	30	53	91.8	39.68		87.9	53.855	26.29	19	70
488	2009-05-02	1	0	0	1	36	15	0	4	17	30	51	77.5		0.1	72.95	51.02	15.62	19.1	60
489	2009-05-03	1	0	0	1	29	22	0	1	16	34	51	97	96.38	3.98	68.4	28.34	11.74	23.1	30
490	2009-05-04	1	0	1	0	53	30	0	2	34	47	83	93.1	34.01		91.8	59.525	24.35	24.2	39
491	2009-05-05	1	0	1	0	56	35	0	1	39	51	91	84	51.02		115.85	93.545	34.05	22.9	37
492	2009-05-06	1	0	1	0	38	25	0	0	22	41	63	89.2	79.37	0.1	109.35	110.555	40.84	23.6	40
493	2009-05-07	1	0	1	0	34	21	0	2	28	25	55	95.7	45.35		109.35	110.555	42.78	24.8	41
494	2009-05-08	1	0	1	0	34	20	0	1	18	35	54	100.9	56.69		82.7	96.38	23.38	26	46
495	2009-05-09	1	0	0	1	31	21	0	4	18	30	52	99.6			45.65	11.33	7.86	21	68
496	2009-05-10	1	0	0	1	20	26	0	1	8	37	46	55.4			60.6	42.515	14.65	15.9	54
497	2009-05-11	1	0	1	0	52	26	0	2	34	42	78	73.6		5.92	91.15	96.38	29.2	17.8	65
498	2009-05-12	1	0	1	0	37	24	0	0	28	33	61	99.6	5.66	7.86	93.1	73.7	21.44	21.6	44
499	2009-05-13	1	0	1	0	30	16	0	1	16	29	46	85.3		7.86	78.8	42.515	8.83	22.5	39
500	2009-05-14	1	0	1	0	27	27	0	3	17	34	54	107.4	45.35		66.45	79.37	12.71	20.6	48
501	2009-05-15	1	0	1	0	52	40	0	1	40	51	92	55.4			46.3	99.215	11.74	17.7	58
502	2009-05-16	1	0	0	1	35	27	0	4	23	35	62	69.7		0.1	54.75	141.74	18.53	19.3	64
503	2009-05-17	1	0	0	1	28	22	0	2	23	25	50	91.8			93.1	195.605	28.23	22.8	16
504	2009-05-18	1	0	1	0	56	34	0	0	35	55	90	93.1			108.05	226.79	37.93	26.3	28
505	2009-05-19	1	0	1	0	40	38	0	0	29	49	78	99.6			135.35	218.285	41.81	26.9	37
506	2009-05-20	1	0	1	0	53	20	0	2	23	48	73	93.1	11.33		134.05	178.595	45.69	25.9	44
507	2009-05-21	1	0	1	0	34	27	0	0	30	31	61	86.6	11.33		109.35	170.09	57.33	21.9	54
508	2009-05-22	1	0	1	0	26	25	0	1	25	25	51	47.6			76.2	110.555	35.99	19.7	56
509	2009-05-23	1	0	0	1	35	22	0	2	24	31	57	55.4			53.45	102.05	17.56	24.4	40
510	2009-05-24	1	0	0	1	20	11	0	0	14	17	31	76.2	34.01		71	153.08	27.26	25	41
511	2009-05-25	1	0	1	0	32	26	0	2	10	46	58	90.5	79.37	11.74	63.2	138.905	20.47	26.1	38
512	2009-05-26	1	0	1	0	48	36	0	2	26	56	84	76.2			74.25	155.915	23.38	24.5	46
513	2009-05-27	1	0	1	0	31	24	0	1	21	33	55	98.3	39.68	11.74	99.6	223.955	30.17	25.2	49
514	2009-05-28	1	0	1	0	16	17	0	2	5	26	33	98.3	45.35	7.86	71	201.275	20.47	22.4	62
515	2009-05-29	1	0	1	0	24	25	0	1	15	33	49	61.9			64.5	195.605	28.23	22.7	45
516	2009-05-30	1	0	0	1	31	21	0	4	20	28	52	74.9		7.86	87.9	192.77	33.08	23	28
517	2009-05-31	1	0	0	1	23	20	0	0	18	25	43	77.5		19.5	101.55	127.565	32.11	25.9	21
518	2009-06-01	1	0	1	0	49	36	0	1	44	40	85	77.5	5.66		132.75	187.1	51.51	28.8	20
519	2009-06-02	1	0	1	0	46	19	0	5	24	36	65	97			103.5	198.44	37.93	25.8	33
520	2009-06-03	1	0	1	0	33	17	0	3	23	24	50	64.5		0.1	82.05	178.595	19.5	25.4	36
521	2009-06-04	1	0	1	0	34	18	0	2	14	36	52	69.7			164.6	260.81	49.57	27.9	26
522	2009-06-05	1	0	1	0	27	24	0	1	18	32	51	80.1			136.65	192.77	37.93	24.5	50
523	2009-06-06	1	0	0	1	22	26	0	0	14	34	48				59.95	127.565	7.86	19.8	76
524	2009-06-07	1	0	0	1	26	15	0	1	18	22	41	69.7		9.8	78.8	181.43	14.65	22.5	65
525	2009-06-08	1	0	1	0	38	27	0	2	23	40	65	78.8			79.45	167.255	13.68	21.1	85
526	2009-06-09	1	0	1	0	41	18	0	2	29	28	59	56.7			117.15	218.285	27.26	22.8	70
527	2009-06-10	1	0	1	0	39	31	0	1	25	44	70	32			106.75	189.935	23.38	25.9	34
528	2009-06-11	1	0	1	0	30	22	0	4	14	34	52	73.6			53.45	144.575	10.77	25.9	37
529	2009-06-12	1	0	1	0	25	20	0	2	20	23	45	78.8		7.86	60.6	138.905	10.77	23.7	44
530	2009-06-13	1	0	0	1	21	30	0	4	18	29	51	78.8		7.86	65.15	96.38	4.95	24.5	46
531	2009-06-14	1	0	0	1	21	22	0	5	14	24	43	78.8		9.8	64.5	87.875	3.01	25.2	50
532	2009-06-15	1	0	1	0	32	37	0	5	20	44	69	73.6		17.56	76.85	130.4	6.89	25.9	47
533	2009-06-16	1	0	1	0	34	21	0	1	25	29	55	91.8			98.3	235.295	20.47	21	85
534	2009-06-17	1	0	1	0	30	16	0	0	19	27	46	91.8			116.5	235.295	30.17	23.1	84
535	2009-06-18	1	0	1	0	37	25	0	3	20	39	62	100.9		3.98	142.5	263.645	57.33	24.7	87
536	2009-06-19	1	0	1	0	27	22	0	4	20	25	49	80.1			145.75	291.995	64.12	25.3	73
537	2009-06-20	1	0	0	1	32	12	0	4	17	23	44	372.6		15.62	128.85	280.655	55.39	26.5	52
538	2009-06-21	1	0	0	1	20	11	0	0	14	17	31	139.9			171.75	274.985	83.52	27.3	44
539	2009-06-22	1	0	1	0	49	23	0	3	33	36	72	89.2			215.3	243.8	102.92	26.7	34
540	2009-06-23	1	0	1	0	34	23	0	1	28	28	57	65.8		3.98	50.2	107.72	7.86	26.9	43
541	2009-06-24	1	0	1	0	35	29	0	2	28	34	64	129.5		27.26	60.6	161.585	16.59	29.7	47
542	2009-06-25	1	0	1	0	37	11	0	4	15	29	48	128.2		13.68	67.75	226.79	26.29	29.2	54
543	2009-06-26	1	0	1	0	18	23	0	1	14	26	41	156.8		11.74	67.75	243.8	29.2	29	60
544	2009-06-27	1	0	0	1	34	14	0	0	20	28	48	102.2		3.98	63.2	195.605	22.41	29.3	60
545	2009-06-28	1	0	0	1	31	33	0	1	34	29	64	99.6			56.7	158.75	18.53	29.4	48
546	2009-06-29	1	0	1	0	53	36	0	3	30	56	89	121.7		7.86	52.15	119.06	23.38	28.4	41
547	2009-06-30	1	0	1	0	31	26	0	2	19	36	57	87.9		9.8	31.35	62.36		28.6	34
548	2009-07-01	1	0	1	0	33	30	0	2	18	43	63	54.1			14.45	11.33		27.7	36
549	2009-07-02	1	0	1	0	44	21	0	1	30	34	65	69.7		2.04	22.9	87.875	13.68	28.4	42
550	2009-07-03	1	0	1	0	36	29	0	3	25	37	65	71		0.1	56.7	206.945	21.44	29.7	46
551	2009-07-04	1	0	0	1	39	8	0	2	14	31	47	106.1		7.86	89.2	249.47	33.08	31	46
552	2009-07-05	1	0	0	1	22	12	0	0	12	22	34	111.3		0.1	96.35	235.295	30.17	30	52
553	2009-07-06	1	0	1	0	41	43	0	3	40	41	84	123			69.05	221.12	23.38	27.9	70
554	2009-07-07	1	0	1	0	38	26	0	0	32	32	64	84		7.86	57.35	238.13	27.26	28.1	67
555	2009-07-08	1	0	1	0	34	11	0	1	16	28	45	86.6		3.98	66.45	238.13	27.26	24.2	80
556	2009-07-09	1	0	1	0	38	18	0	1	16	39	56	48.9		5.92	42.4	121.895	27.26	25.6	66
557	2009-07-10	1	0	1	0	33	25	0	4	23	31	58	74.9		0.1	39.8	87.875	13.68	28.7	63
558	2009-07-11	1	0	0	1	26	22	0	1	12	35	48	99.6			59.3	167.255	11.74	27.8	72
559	2009-07-12	1	0	0	1	26	17	0	1	12	30	43	86.6		-9.6	59.95	147.41	11.74	27.9	59
560	2009-07-13	1	0	1	0	37	23	0	2	17	41	60	91.8			70.35	206.945	23.38	27.3	68
561	2009-07-14	1	0	1	0	47	12	0	1	25	33	59	46.3		0.1	80.1	255.14	35.02	27	59
562	2009-07-15	1	0	1	0	43	19	0	1	23	38	62	78.8		3.98	46.3	226.79	36.96	30.6	54
563	2009-07-16	1	0	1	0	21	44	0	0	18	47	65	95.7			19	90.71	9.8	27	70
564	2009-07-17	1	0	1	0	27	25	0	1	21	30	52	56.7			50.2	147.41	18.53	21.7	93
565	2009-07-18	1	0	0	1	30	24	0	1	17	36	54	34.6			57.35	121.895	13.68	26.4	72
566	2009-07-19	1	0	0	1	16	15	0	1	10	20	31	71			44.35	87.875	6.89	28.2	70
567	2009-07-20	1	0	1	0	48	22	0	2	27	41	70	99.6			54.75	147.41	16.59	28.4	75
568	2009-07-21	1	0	1	0	20	29	0	2	18	29	49	108.7		9.8	65.8	201.275	24.35	29.3	66
569	2009-07-22	1	0	1	0	38	8	0	3	13	30	46				72.3	257.975	34.05	27.2	74
570	2009-07-23	1	0	1	0	40	13	0	2	14	37	53	87.9			64.5	198.44	25.32	23.3	84
571	2009-07-24	1	0	1	0	44	21	0	2	22	41	65	43.7			45	104.885	7.86	22.8	82
572	2009-07-25	1	0	0	1	28	17	0	2	19	24	45	55.4			43.7	119.06	12.71	24.7	71
573	2009-07-26	1	0	0	1	28	14	0	0	23	19	42	73.6		9.8	44.35	136.07	17.56	25.6	71
574	2009-07-27	1	0	1	0	56	18	0	7	25	42	74	71		2.04	56.7	155.915	21.44	25.5	78
575	2009-07-28	1	0	1	0	45	13	0	2	24	32	58	72.3		2.04	72.3	201.275	31.14	25.8	81
576	2009-07-29	1	0	1	0	42	23	0	0	25	40	65	104.8		0.1	37.2	107.72	33.08	27.2	79
577	2009-07-30	1	0	1	0	29	44	0	1	22	50	73	146.4		0.1	18.35	59.525	5.92	27.7	79
578	2009-07-31	1	0	1	0	30	28	0	1	11	46	58	124.3		9.8	35.25	130.4	10.77	26.5	81
579	2009-08-01	1	0	0	1	37	23	0	1	17	42	60	102.2		3.98	52.15	181.43	23.38	27.6	82
580	2009-08-02	1	0	0	1	30	22	0	3	18	31	52	77.5			76.85	223.955	33.08	25.7	85
581	2009-08-03	1	0	1	0	48	26	0	3	19	52	74	81.4			87.25	223.955	24.35	26.6	82
582	2009-08-04	1	0	1	0	27	26	0	0	23	30	53	86.6		0.1	80.1	209.78	18.53	25.6	85
583	2009-08-05	1	0	1	0	38	23	0	1	30	30	61	60.6		3.98	72.95	172.925	18.53	24.8	85
584	2009-08-06	1	0	1	0	31	15	0	2	20	24	46	69.7		9.8	70.35	158.75	19.5	25.4	85
585	2009-08-07	1	0	1	0	39	14	0	1	22	30	53	63.2		2.04	54.75	147.41	19.5	26.5	82
586	2009-08-08	1	0	0	1	35	25	0	1	24	35	60	58			47.6	119.06	15.62	27.4	73
587	2009-08-09	1	0	0	1	27	28	0	1	24	30	55	63.2			61.9	116.225	18.53	27.5	76
588	2009-08-10	1	0	1	0	32	20	0	0	19	33	52				40.45	62.36	19.5	26.8	84
589	2009-08-11	1	0	1	0	55	17	0	1	29	42	72	94.4		7.86	23.55	31.175	13.68	27.8	76
590	2009-08-12	1	0	1	0	61	22	0	6	41	36	83	104.8		9.8	24.85	48.185	13.68	29.1	67
591	2009-08-13	1	0	1	0	38	20	0	3	25	30	58	134.7		19.5	21.6	31.175	3.98	29.5	72
592	2009-08-14	1	0	1	0	63	19	0	2	35	45	82	130.8			28.75	36.845	8.83	29.9	61
593	2009-08-15	1	0	0	1	28	39	0	3	32	32	67	110			46.95	93.545	18.53	29.8	61
594	2009-08-16	1	0	0	1	36	18	0	3	18	33	54	123			68.4	164.42	28.23	28.1	78
595	2009-08-17	1	0	1	0	44	32	0	5	32	39	76	86.6			85.95	184.265	36.96	23.7	91
596	2009-08-18	1	0	1	0	45	23	0	3	28	37	68	68.4		0.1	95.7	184.265	35.02	25.5	79
597	2009-08-19	1	0	1	0	17	40	0	2	16	39	57	78.8		2.04	117.8	201.275	38.9	24.8	88
598	2009-08-20	1	0	1	0	23	33	0	2	19	35	56	42.4			155.5	232.46	63.15	27.2	59
599	2009-08-21	1	0	1	0	39	30	0	1	35	33	69	78.8			162	283.49	90.31	24.5	70
600	2009-08-22	1	0	0	1	48	24	0	5	35	32	72	48.9			133.4	309.005	102.92	21	86
601	2009-08-23	1	0	0	1	31	24	0	1	22	32	55	69.7			117.8	263.645	88.37	25.3	79
602	2009-08-24	1	0	1	0	71	28	0	1	37	61	99	87.9		2.04	137.3	246.635	68	23.1	82
603	2009-08-25	1	0	1	0	45	27	0	2	28	42	72	91.8		0.1	106.75	204.11	38.9	25.3	86
604	2009-08-26	1	0	1	0	40	19	0	2	23	34	59	111.3		13.68	46.3	99.215	14.65	25.3	89
605	2009-08-27	1	0	1	0	31	18	0	4	18	27	49	78.8		0.1	46.95	45.35	16.59	24.9	83
606	2009-08-28	1	0	1	0	35	20	0	0	23	32	55	76.2		3.98	62.55	56.69	16.59	24.1	62
607	2009-08-29	1	0	0	1	26	23	0	2	15	32	49	56.7		0.1	66.45	113.39	18.53	23.2	62
608	2009-08-30	1	0	0	1	12	31	0	0	9	34	43	60.6		0.1	60.6	127.565	17.56	20.8	63
609	2009-08-31	1	0	1	0	37	22	0	3	20	36	59	68.4			48.25	96.38	9.8	20.8	63
610	2009-09-01	1	0	1	0	34	17	0	2	25	24	51	82.7			58	93.545	10.77	22.4	65
611	2009-09-02	1	0	1	0	39	32	0	2	38	31	71	100.9			79.45	136.07	16.59	23	72
612	2009-09-03	1	0	1	0	46	21	0	2	20	45	67	99.6		7.86	80.75	144.575	22.41	23.6	80
613	2009-09-04	1	0	1	0	23	27	0	0	18	32	50	81.4			65.8	76.535	15.62	25.1	92
614	2009-09-05	1	0	0	1	30	18	0	3	17	28	48	37.2			58.65	42.515	6.89	23.8	88
615	2009-09-06	1	0	0	1	32	5	0	0	16	21	37	45		-13.48	54.75	48.185	6.89	24.3	82
616	2009-09-07	1	0	1	0	40	41	0	1	34	46	81	29.4			66.45	73.7	6.89	17.3	82
617	2009-09-08	1	0	1	0	34	32	0	1	29	36	66	56.7			86.6	124.73	17.56	16.6	80
618	2009-09-09	1	0	1	0	29	25	0	2	22	30	54	80.1		9.8	96.35	138.905	31.14	17.6	76
619	2009-09-10	1	0	1	0	36	34	0	1	23	46	70	104.8		25.32	138.6	167.255	40.84	18.6	68
620	2009-09-11	1	0	1	0	20	19	0	1	15	23	39	73.6	28.34		139.9	192.77	46.66	20.6	59
621	2009-09-12	1	0	0	1	25	21	0	1	14	31	46	47.6			72.95			20.7	38
622	2009-09-13	1	0	0	1	37	8	0	1	15	29	45	67.1			62.55			21.8	53
623	2009-09-14	1	0	1	0	38	35	0	1	30	42	73	68.4	11.33		74.25	45.35	13.68	21.3	75
624	2009-09-15	1	0	1	0	23	27	0	3	24	23	50	104.8		0.1	72.3	56.69	12.71	21.2	67
625	2009-09-16	1	0	1	0	36	17	0	3	24	26	53	100.9		2.04	119.75	42.515	11.74	22.4	73
626	2009-09-17	1	0	1	0	34	27	0	4	18	39	61	81.4			177.6	28.34	14.65	22.5	74
627	2009-09-18	1	0	1	0	28	27	0	2	22	31	55	91.8		5.92	138.6	39.68	12.71	22.4	82
628	2009-09-19	1	0	0	1	25	22	0	1	14	32	47	59.3			68.4		7.86	22.1	85
629	2009-09-20	1	0	0	1	33	19	0	3	12	37	52	108.7			57.35		0.1	21.3	66
630	2009-09-21	1	0	1	0	59	44	0	1	32	70	103	98.3			62.55		0.1	16.7	58
631	2009-09-22	1	0	1	0	27	28	0	2	27	26	55	93.1	28.34	3.98	66.45		13.68	17.8	54
632	2009-09-23	1	0	1	0	45	22	0	5	22	40	67	98.3	79.37	2.04	65.15		14.65	19.3	63
633	2009-09-24	1	0	1	0	32	15	0	3	18	26	47	111.3	11.33	19.5	75.55	68.03	23.38	19.9	74
634	2009-09-25	1	0	1	0	40	22	0	5	16	41	62	99.6	11.33	17.56	76.2	68.03	19.5	22.3	85
635	2009-09-26	1	0	0	1	31	37	0	6	25	37	68	115.2	22.67	23.38	65.15		8.83	21.5	83
636	2009-09-27	1	0	0	1	39	22	0	1	26	34	61	56.7			84	85.04	18.53	22.5	88
637	2009-09-28	1	0	1	0	45	31	0	3	26	47	76	86.6		21.44	108.7	87.875	23.38	19.5	87
638	2009-09-29	1	0	1	0	24	15	0	0	13	26	39	99.6		19.5	63.2		11.74	19.8	85
639	2009-09-30	1	0	1	0	33	23	0	1	18	37	56	94.4		15.62	55.4		11.74	20.6	79
640	2009-10-01	0	1	1	0	17	19	0	1	16	19	36	107.4		2.04	61.25		7.86	22.1	70
641	2009-10-02	0	1	1	0	33	18	0	3	15	33	51	65.8			70.35		8.83	21.7	72
642	2009-10-03	0	1	0	1	16	17	0	2	14	17	33	54.1		0.1	85.3		6.89	19.2	44
643	2009-10-04	0	1	0	1	13	31	0	0	18	26	44	48.9		0.1	88.55		6.89	17.8	47
644	2009-10-05	0	1	1	0	13	22	0	0	20	15	35				63.2		6.89	17.2	56
645	2009-10-06	0	1	1	0	42	30	0	3	28	41	72	90.5		9.8	77.5		9.8	17.5	56
646	2009-10-07	0	1	1	0	39	22	0	2	27	32	61	61.9		3.98	125.6		17.56	16.5	47
647	2009-10-08	0	1	1	0	25	18	0	1	16	26	43	67.1		9.8	128.85		19.5	15.5	66
648	2009-10-09	0	1	1	0	49	54	0	2	30	71	103	81.4	34.01	9.8	82.7		16.59	15.6	67
649	2009-10-10	0	1	0	1	29	29	0	1	16	41	58	106.1	68.03	31.14	65.8		13.68	15	67
650	2009-10-11	0	1	0	1	26	27	0	0	19	34	53	76.2	51.02	15.62	82.05		8.83	16.2	63
651	2009-10-12	0	1	1	0	47	29	0	2	27	47	76	129.5	62.36	27.26	63.85		2.04	16.1	76
652	2009-10-13	0	1	1	0	27	18	0	2	20	23	45	71	79.37	2.04	37.85		0.1	15.2	53
653	2009-10-14	0	1	1	0	18	25	0	2	16	25	43	60.6		9.8	42.4			15.3	49
654	2009-10-15	0	1	1	0	30	39	0	3	24	42	69	107.4	85.04	19.5	46.95			16.3	52
655	2009-10-16	0	1	1	0	35	30	0	3	25	37	65	124.3	79.37	19.5	54.1		3.98	16.3	45
656	2009-10-17	0	1	0	1	40	28	0	4	29	35	68	78.8			76.2		16.59	14.1	42
657	2009-10-18	0	1	0	1	22	20	0	1	19	22	42	90.5		13.68	106.75		25.32	15	39
658	2009-10-19	0	1	1	0	36	28	0	2	24	38	64	125.6			104.15	5.66	20.47	9.9	27
659	2009-10-20	0	1	1	0	43	30	0	0	30	43	73				104.15	5.66	22.41	12.2	39
660	2009-10-21	0	1	1	0	31	24	0	2	17	36	55	106.1	45.35	19.5	145.1	11.33	29.2	12.6	66
661	2009-10-22	0	1	1	0	31	40	0	1	30	40	71	111.3		19.5	99.6	17	33.08	14.4	63
662	2009-10-23	0	1	1	0	33	40	0	1	23	49	73	91.8	62.36	31.14	45.65		5.92	15.9	53
663	2009-10-24	0	1	0	1	34	15	0	1	23	25	49	116.5	107.72	36.96	70.35	11.33	8.83	15.2	68
664	2009-10-25	0	1	0	1	23	9	0	1	12	19	32	269.9	96.38	97.1	84	11.33	9.8	14.3	81
665	2009-10-26	0	1	1	0	50	28	0	3	26	49	78	181.5	79.37	58.3	113.9	51.02	14.65	14.8	59
666	2009-10-27	0	1	1	0	38	13	0	0	22	29	51	64.5		5.92	140.55	87.875	22.41	12.9	81
667	2009-10-28	0	1	1	0	45	24	0	2	20	47	69	99.6		17.56	141.85	65.195	21.44	12.9	86
668	2009-10-29	0	1	1	0	31	21	0	3	18	31	52	210.1	5.66	77.7	115.2	45.35	10.77	12.8	87
669	2009-10-30	0	1	1	0	41	25	0	0	24	42	66	150.3	22.67	52.48	98.3	51.02	5.92	10.9	49
670	2009-10-31	0	1	0	1	15	21	0	0	17	19	36	47.6			100.9	51.02	8.83	6.6	76
671	2009-11-01	0	1	0	1	25	24	0	1	20	28	49	33.3			85.3		7.86	1	78
672	2009-11-02	0	1	1	0	33	32	0	3	27	35	65	6			87.9	17	9.8	-1	45
673	2009-11-03	0	1	1	0	44	25	0	2	27	40	69	55.4	39.68	17.56	102.2	17	11.74	2.1	66
674	2009-11-04	0	1	1	0	39	25	0	0	23	41	64	103.5	113.39	25.32	86.6		11.74	5.3	75
675	2009-11-05	0	1	1	0	28	43	0	0	20	51	71	168.5	153.08	54.42	104.8		19.5	7.3	80
676	2009-11-06	0	1	1	0	25	22	0	0	14	33	47	190.6	56.69	64.12	140.55	68.03	22.41	8.8	81
677	2009-11-07	0	1	0	1	30	21	0	4	19	28	51	190.6	56.69	64.12	134.7	73.7	26.29	7.1	91
678	2009-11-08	0	1	0	1	26	22	0	2	15	31	48	190.6	56.69	64.12	111.3	82.205	22.41	9.9	62
679	2009-11-09	0	1	1	0	36	29	0	5	28	32	65	52.8	90.71	0.1	104.8	85.04	20.47	2.9	55
680	2009-11-10	0	1	1	0	17	18	0	1	16	18	35	17.7			124.95	116.225	26.29	0.3	47
681	2009-11-11	0	1	1	0	25	33	0	3	16	39	58	21.6	68.03		104.8	147.41	14.65	1.8	27
682	2009-11-12	0	1	1	0	26	16	0	0	13	29	42	56.7	96.38	9.8	73.6	17	5.92	0.1	74
683	2009-11-13	0	1	1	0	14	32	0	2	16	28	46	58	107.72	17.56	76.2	42.515	14.65	-0.5	84
684	2009-11-14	0	1	0	1	24	19	0	0	18	25	43	84	124.73	17.56	134.7	51.02	33.08	0.1	53
685	2009-11-15	0	1	0	1	31	22	0	3	20	30	53	15.1			145.75	34.01	34.05	-1.9	34
686	2009-11-16	0	1	1	0	28	21	0	1	20	28	49	21.6			85.95		12.71	-3	35
687	2009-11-17	0	1	1	0	34	22	0	1	22	33	56	72.3	215.45	11.74	45.65		5.92	-2.1	51
688	2009-11-18	0	1	1	0	31	19	0	0	20	30	50	98.3	289.16	23.38	24.2			-2.1	56
689	2009-11-19	0	1	1	0	18	12	0	1	9	20	30	69.7	192.77	23.38	59.95	119.06	13.68	-0.1	39
690	2009-11-20	0	1	1	0	31	23	0	2	24	28	54	97	249.47	25.32	127.55	161.585	17.56	-0.4	49
691	2009-11-21	0	1	0	1	26	20	0	4	18	24	46	65.8	153.08	11.74	124.3	130.4	13.68	-0.1	47
692	2009-11-22	0	1	0	1	19	21	0	0	20	20	40	120.4	283.49	31.14	76.85	82.205	6.89	-0.6	74
693	2009-11-23	0	1	1	0	29	27	0	4	16	36	56	202.3	368.54	77.7	85.95	178.595	16.59	0.9	79
694	2009-11-24	0	1	1	0	33	23	0	3	22	31	56	204.9	374.21	112.62	109.35	255.14	24.35	4	85
695	2009-11-25	0	1	1	0	30	24	0	0	21	33	54	180.2	221.12	58.3	143.8	291.995	40.84	3.5	70
696	2009-11-26	0	1	1	0	31	18	0	4	21	24	49	51.5	56.69	3.98	169.15	277.82	75.76	1.3	79
697	2009-11-27	0	1	1	0	22	12	0	2	14	18	34	94.4	141.74	19.5	97	153.08	93.22	1.1	67
698	2009-11-28	0	1	0	1	25	6	0	3	14	14	31	84	175.76	21.44	52.8	85.04	9.8	-0.7	76
699	2009-11-29	0	1	0	1	12	21	0	1	10	22	33	123	266.48	19.5	61.9	62.36	19.5	1.9	73
700	2009-11-30	0	1	1	0	22	52	0	3	31	40	74	177.6	272.15	46.66	67.1	34.01	12.71	0.1	92
701	2009-12-01	0	1	1	0	23	30	0	3	22	28	53	159.4	238.13	44.72	58.65	5.66	5.92	-0.6	94
702	2009-12-02	0	1	1	0	18	19	0	2	19	16	37	149	221.12	44.72	65.8	85.04	15.62	2.6	72
703	2009-12-03	0	1	1	0	35	22	0	4	26	27	57	69.7	164.42	17.56	93.75	99.215	29.2	0.9	66
704	2009-12-04	0	1	1	0	26	25	0	1	24	26	51	90.5	181.43	19.5	97	102.05	30.17	0.2	62
705	2009-12-05	0	1	0	1	22	20	0	3	19	20	42	74.9	130.4	5.92	85.95	90.71	30.17	-1.7	38
706	2009-12-06	0	1	0	1	18	11	0	0	11	18	29	107.4	266.48	27.26	86.6	96.38	38.9	-0.9	63
707	2009-12-07	0	1	1	0	37	25	0	4	30	28	62	147.7	385.55	58.3	79.45	65.195	35.02	0.2	72
708	2009-12-08	0	1	1	0	16	18	0	1	13	20	34	229.6	345.86	75.76	66.45	25.505	23.38	-0.2	72
709	2009-12-09	0	1	1	0	29	18	0	1	22	24	47	225.7	368.54	133.96	58.65	17	21.44	-1.2	90
710	2009-12-10	0	1	1	0	23	13	0	2	13	21	36	134.7	300.5	44.72	61.9	48.185	22.41	2.7	88
711	2009-12-11	0	1	1	0	39	20	0	1	21	37	59	117.8	289.16	46.66	73.6	53.855	17.56	2.4	54
712	2009-12-12	0	1	0	1	44	19	0	4	29	30	63	46.3	164.42	17.56	87.25	42.515	15.62	-0.6	40
713	2009-12-13	0	1	0	1	19	15	0	0	10	24	34	102.2	317.51	50.54	89.2	76.535	15.62	-1	55
714	2009-12-14	0	1	1	0	25	16	0	1	17	23	41	84	232.46	38.9	98.3	99.215	18.53	-2.4	81
715	2009-12-15	0	1	1	0	29	25	0	4	16	34	54	69.7	187.1	25.32	115.85	116.225	25.32	-3.4	29
716	2009-12-16	0	1	1	0	17	15	0	1	9	22	32	65.8	243.8	19.5	121.05	119.06	25.32	-5.2	47
717	2009-12-17	0	1	1	0	23	16	0	2	17	20	39	51.5	141.74	17.56	111.95	127.565	31.14	-5.8	34
718	2009-12-18	0	1	1	0	23	23	0	0	14	32	46	26.8	5.66		80.1	90.71	23.38	-5.8	25
719	2009-12-19	0	1	0	1	16	7	0	2	11	10	23	26.8	34.01		36.55	39.68	11.74	-6	27
720	2009-12-20	0	1	0	1	19	16	0	1	15	19	35	41.1	90.71	3.98	27.45		9.8	-3.6	28
721	2009-12-21	0	1	1	0	35	16	0	3	18	30	51	98.3	255.14	23.38	42.4		9.8	-5.1	51
722	2009-12-22	0	1	1	0	25	25	0	1	25	24	50	132.1	374.21	42.78	60.6	28.34	7.86	-3.2	57
723	2009-12-23	0	1	1	0	27	19	0	2	14	30	46	116.5	289.16	87.4	95.05	51.02	14.65	-2.2	68
724	2009-12-24	0	1	1	0	23	17	0	0	15	25	40	74.9	153.08	25.32	110	73.7	21.44	-1	80
725	2009-12-25	0	1	1	0	26	15	0	1	15	25	41	232.2	119.06	13.68	73.6		7.86	-7	17
726	2009-12-26	0	1	0	1	23	16	0	2	14	23	39	97	192.77	11.74	73.6	5.66	4.95	-8.5	48
727	2009-12-27	0	1	0	1	10	11	0	0	7	14	21	73.6	209.78	19.5	83.35	14.165	3.01	-6.8	35
728	2009-12-28	0	1	1	0	22	20	0	1	13	28	42	76.2	204.11	21.44	96.35	42.515	3.98	-5.6	47
729	2009-12-29	0	1	1	0	26	12	0	0	13	25	38	117.8	300.5	29.2	129.5	76.535	28.23	-4.3	48
730	2009-12-30	0	1	1	0	21	15	0	3	15	18	36	80.1	175.76	21.44	133.4	53.855	37.93	-5.6	47
731	2009-12-31	0	1	1	0	22	16	0	2	16	20	38	42.4	113.39	0.1	133.4	17	36.96	-7	34
732	2010-01-01	0	1	1	0	39	26	0	2	25	38	65	74.9	232.46	27.26	159.4		50.54	-4	65
733	2010-01-02	0	1	0	1	25	16	0	1	9	31	41	87.9	249.47	19.5	102.2	34.01	36.96	-5.5	81
734	2010-01-03	0	1	0	1	19	9	0	0	10	18	28	56.7	158.75	13.68	96.35	34.01	21.44	-6.6	88
735	2010-01-04	0	1	1	0	34	33	0	2	23	42	67	34.6	124.73	0.1	106.1	45.35	12.71	-11.9	57
736	2010-01-05	0	1	1	0	38	28	0	5	32	29	66	13.8	85.04		119.75	39.68	27.26	-14.1	49
737	2010-01-06	0	1	1	0	32	29	0	4	29	28	61	45	255.14	29.2	99.6	34.01	34.05	-13.5	57
738	2010-01-07	0	1	1	0	28	25	0	1	19	33	53	72.3	379.88	64.12	74.25		25.32	-11.8	62
739	2010-01-08	0	1	1	0	31	32	0	4	24	35	63	86.6	379.88	77.7	63.85		10.77	-9.5	65
740	2010-01-09	0	1	0	1	13	20	0	3	15	15	33	89.2	317.51	54.42	35.25		3.98	-9	71
741	2010-01-10	0	1	0	1	26	25	0	3	15	33	51	103.5	402.56	71.88	32.65		9.8	-8.6	73
742	2010-01-11	0	1	1	0	48	29	0	2	37	38	77	85.3	328.85	42.78	59.3		6.89	-7	42
743	2010-01-12	0	1	1	0	31	16	0	2	20	25	47	21.6	136.07	15.62	78.8	79.37	11.74	-10.7	40
744	2010-01-13	0	1	1	0	31	14	0	2	18	25	45	29.4	119.06	5.92	97	85.04	19.5	-10.8	48
745	2010-01-14	0	1	1	0	37	21	0	2	29	27	58	73.6	351.53	27.26	99.6	59.525	22.41	-7.3	53
746	2010-01-15	0	1	1	0	21	15	0	1	9	26	36	73.6	323.18	33.08	87.9	28.34	22.41	-5	45
747	2010-01-16	0	1	0	1	21	20	0	0	10	31	41	64.5	362.87	35.02	79.45		12.71	-5.6	77
748	2010-01-17	0	1	0	1	22	9	0	3	14	14	31	102.2	379.88	62.18	89.2	17	6.89	-5.2	85
749	2010-01-18	0	1	1	0	26	16	0	1	13	28	42	203.6	442.25	182.46	172.4	22.67	11.74	-3	78
750	2010-01-19	0	1	1	0	30	19	0	0	18	31	49	211.4	442.25	172.76	183.45	25.505	12.71	0.3	91
751	2010-01-20	0	1	1	0	29	17	0	1	21	24	46	156.8	379.88	52.48	145.1	51.02	26.29	-0.3	69
752	2010-01-21	0	1	1	0	22	16	0	1	17	20	38	8.6	68.03		149.65	45.35	26.29	-5.1	33
753	2010-01-22	0	1	1	0	30	19	0	1	15	33	49	52.8	175.76	9.8	122.35	11.33	16.59	-3.7	37
754	2010-01-23	0	1	0	1	11	16	0	0	11	16	27	81.4	232.46	17.56	108.7	11.33	20.47	-4.1	47
755	2010-01-24	0	1	0	1	16	17	0	1	7	25	33	78.8	362.87	27.26	155.5	11.33	17.56	-1.7	41
756	2010-01-25	0	1	1	0	37	22	0	0	24	35	59	87.9	170.09	9.8	210.1		2.04	-4	33
757	2010-01-26	0	1	1	0	18	18	0	2	16	18	36	67.1	266.48	17.56	360.9	45.35	1.07	-2.2	39
758	2010-01-27	0	1	1	0	22	12	0	0	17	17	34	110	368.54	33.08	303.05	45.35	0.1	1.7	49
759	2010-01-28	0	1	1	0	26	13	0	1	15	23	39	91.8	260.81	29.2	82.7	11.33		-1	47
760	2010-01-29	0	1	1	0	28	13	0	2	12	27	41	63.2	181.43	23.38	80.75	31.175	3.98	-1.3	48
761	2010-01-30	0	1	0	1	16	17	0	2	12	19	33	71	277.82	46.66	77.5	51.02	2.04	0.5	43
762	2010-01-31	0	1	0	1	17	10	0	1	11	15	27	71	300.5	27.26	63.85		2.04	0.6	46
763	2010-02-01	0	1	1	0	25	10	0	0	12	23	35	47.6	141.74	7.86	61.25		3.98	-2.8	70
764	2010-02-02	0	1	1	0	28	13	0	0	15	26	41	51.5	192.77	17.56	58		3.98	-5	73
765	2010-02-03	0	1	1	0	19	13	0	0	10	22	32	68.4	249.47	35.02	60.6		8.83	-4.9	71
766	2010-02-04	0	1	1	0	19	11	0	1	19	10	30	65.8	311.84	38.9	71.65		9.8	-3.1	56
767	2010-02-05	0	1	1	0	15	14	0	0	12	17	29	56.7	181.43	29.2	94.4	5.66	10.77	-3.4	73
768	2010-02-06	0	1	0	1	21	7	0	0	14	14	28	45	136.07	23.38	89.2	5.66	14.65	-4.6	78
769	2010-02-07	0	1	0	1	18	10	0	1	10	17	28	41.1	124.73	17.56	73.6		15.62	-2.9	90
770	2010-02-08	0	1	1	0	19	11	0	1	15	14	30	81.4	221.12	29.2	74.9	11.33	17.56	-0.7	85
771	2010-02-09	0	1	1	0	11	16	0	3	8	16	27	89.2	283.49	38.9	74.25	11.33	17.56	-0.1	59
772	2010-02-10	0	1	1	0	23	18	0	2	16	23	41	24.2	170.09	11.74	91.8	11.33	17.56	-1.5	48
773	2010-02-11	0	1	1	0	28	20	0	2	11	35	48	22.9	79.37	0.1	99.6		12.71	-3.7	32
774	2010-02-12	0	1	1	0	35	17	0	4	16	32	52	26.8	124.73	7.86	76.85		7.86	-5.2	41
775	2010-02-13	0	1	0	1	21	15	0	0	18	18	36	61.9	334.52	17.56	61.25		27.26	-3.7	58
776	2010-02-14	0	1	0	1	11	6	0	0	6	11	17	156.8	379.88	25.32	60.6		20.47	-2.5	39
777	2010-02-15	0	1	1	0	10	9	0	0	9	10	19	15.1	79.37		50.2		10.77	-4.9	33
778	2010-02-16	0	1	1	0	13	13	0	1	8	17	26	37.2	181.43	3.98	72.3		5.92	-3.5	47
779	2010-02-17	0	1	1	0	17	17	0	0	15	19	34	78.8	260.81	9.8	103.5		5.92	-1.9	43
780	2010-02-18	0	1	1	0	18	13	0	2	12	17	31	48.9	175.76		110		9.8	-2.4	31
781	2010-02-19	0	1	1	0	24	18	0	2	15	25	42	72.3	317.51	9.8	102.85		16.59	1.8	32
782	2010-02-20	0	1	0	1	35	22	0	3	22	32	57	77.5	300.5	33.08	91.8	11.33	15.62	4.2	46
783	2010-02-21	0	1	0	1	35	12	0	4	18	25	47	97	368.54	38.9	76.85	11.33	7.86	3.6	69
784	2010-02-22	0	1	1	0	44	19	0	4	17	42	63	63.2	158.75	19.5	68.4	5.66	7.86	0.2	70
785	2010-02-23	0	1	1	0	31	13	0	1	23	20	44	59.3	153.08	33.08	65.8	5.66	8.83	1.4	80
786	2010-02-24	0	1	1	0	23	19	0	2	14	26	42	128.2	368.54	52.48	58.65		6.89	3.2	88
787	2010-02-25	0	1	1	0	25	18	0	1	17	25	43				61.9		4.95	2.8	79
788	2010-02-26	0	1	1	0	27	13	0	4	15	21	40				67.75		4.95	0.1	58
789	2010-02-27	0	1	0	1	17	7	0	1	8	15	24	32	107.72	15.62	69.7		4.95	-0.4	62
790	2010-02-28	0	1	0	1	9	9	0	1	10	7	18	47.6	124.73	19.5	71		3.01	-0.9	81
791	2010-03-01	0	1	1	0	17	25	0	1	11	30	42	41.1	96.38	0.1	67.75		2.04	-2.6	78
792	2010-03-02	0	1	1	0	23	23	0	1	21	24	46	58	113.39	13.68	68.4			0.4	66
793	2010-03-03	0	1	1	0	21	14	0	1	15	19	35	85.3	215.45	42.78	111.95		3.98	1.8	67
794	2010-03-04	0	1	1	0	19	20	0	1	11	27	39	76.2	238.13	33.08	106.1		3.98	4.4	71
795	2010-03-05	0	1	1	0	28	14	0	3	15	24	42	61.9	158.75	13.68	53.45			1.7	36
796	2010-03-06	0	1	0	1	28	12	0	1	13	26	40	26.8	51.02		55.4			-1.5	60
797	2010-03-07	0	1	0	1	24	15	0	1	21	17	39	39.8	136.07	19.5	78.15		3.98	-2.2	58
798	2010-03-08	0	1	1	0	24	13	0	0	14	23	37	42.4	141.74	5.92	59.95		3.98	-2.8	76
799	2010-03-09	0	1	1	0	19	12	0	3	12	16	31	19	62.36	7.86	53.45			-3	38
800	2010-03-10	0	1	1	0	31	12	0	0	13	30	43	58	272.15	19.5	76.2			10	41
801	2010-03-11	0	1	1	0	24	8	0	0	10	22	32	68.4	277.82	27.26	57.35			5.2	53
802	2010-03-12	0	1	1	0	18	17	0	2	11	22	35	136	187.1	38.9	50.2			5.3	44
803	2010-03-13	0	1	0	1	10	10	0	0	7	13	20	63.2	73.7	3.98	60.6			3.5	44
804	2010-03-14	0	1	0	1	21	11	0	0	17	15	32	80.1	102.05	23.38	52.8			1.8	86
805	2010-03-15	0	1	1	0	25	24	0	1	8	40	49	74.9	85.04	19.5	58			2.5	51
806	2010-03-16	0	1	1	0	13	17	0	1	11	18	30	59.3	102.05	35.02	94.4		0.1	2.7	49
807	2010-03-17	0	1	1	0	31	22	0	1	18	34	53	61.9	113.39	13.68	105.45		0.1	3.3	50
808	2010-03-18	0	1	1	0	31	17	0	2	15	31	48	65.8	90.71	13.68	74.25		0.1	3.5	74
809	2010-03-19	0	1	1	0	28	15	0	1	12	30	43	85.3	113.39	9.8	59.3			5.2	95
810	2010-03-20	0	1	0	1	17	11	0	0	16	12	28	175	17	3.98	57.35			7.2	55
811	2010-03-21	0	1	0	1	19	10	0	1	14	14	29	125.6	107.72	27.26	70.35			8.3	43
812	2010-03-22	0	1	1	0	19	18	0	0	17	20	37	207.5	22.67	15.62	102.85	34.01		9.8	41
813	2010-03-23	0	1	1	0	41	22	0	4	27	32	63	58	62.36	17.56	110	28.34		8	40
814	2010-03-24	0	1	1	0	32	14	0	1	19	26	46	58	62.36	17.56	85.3	22.67		5.8	49
815	2010-03-25	0	1	1	0	23	21	0	2	12	30	44	65.8	39.68	17.56	89.85			4.6	46
816	2010-03-26	0	1	1	0	44	36	0	1	30	49	80	59.3	34.01	9.8	100.25			8.1	38
817	2010-03-27	0	1	0	1	24	16	0	1	19	20	40	78.8	73.7	19.5	87.25			5	51
818	2010-03-28	0	1	0	1	20	14	0	0	11	23	34	55.4	22.67	23.38	95.7			7.4	48
819	2010-03-29	0	1	1	0	26	20	0	1	15	30	46	90.5	124.73	36.96	85.95			10.4	58
820	2010-03-30	0	1	1	0	33	17	0	1	21	28	50	134.7	164.42	48.6	49.55			12.1	63
821	2010-03-31	0	1	1	0	35	23	0	3	20	35	58	94.4	119.06	33.08	35.25			13.2	61
822	2010-04-01	1	0	1	0	30	16	0	0	19	27	46	117.8	62.36	17.56	36.55			9.8	20
823	2010-04-02	1	0	1	0	19	15	0	1	14	19	34	74.9		9.8	50.85			7.3	28
824	2010-04-03	1	0	0	1	15	16	0	2	13	16	31	68.4	56.69	23.38	69.05			11.2	38
825	2010-04-04	1	0	0	1	22	17	0	1	20	18	39	129.5	113.39	17.56	72.95	73.7		14.7	42
826	2010-04-05	1	0	1	0	21	10	0	2	12	17	31	94.4	68.03	33.08	74.25	42.515		9.2	71
827	2010-04-06	1	0	1	0	39	25	0	2	29	33	64	42.4		7.86	83.35	11.33		9	51
828	2010-04-07	1	0	1	0	34	18	0	2	20	30	52	67.1	22.67	13.68	94.4			12.5	34
829	2010-04-08	1	0	1	0	30	17	0	0	20	27	47	93.1	68.03	5.92	98.95			14.8	41
830	2010-04-09	1	0	1	0	23	16	0	2	13	24	39	115.2	102.05	19.5	96.35			10.5	63
831	2010-04-10	1	0	0	1	17	14	0	0	11	20	31	65.8	62.36	19.5	77.5			9.1	57
832	2010-04-11	1	0	0	1	17	11	0	1	11	16	28	55.4	79.37	17.56	60.6			7.3	57
833	2010-04-12	1	0	1	0	26	17	0	0	25	18	43	58	79.37	33.08	51.5			7.4	45
834	2010-04-13	1	0	1	0	23	23	0	1	17	28	46	51.5			56.7			6.6	27
835	2010-04-14	1	0	1	0	25	26	0	1	28	22	51	71	17	23.38	49.55			7.9	43
836	2010-04-15	1	0	1	0	25	14	0	1	16	22	39	68.4			46.3			8.3	66
837	2010-04-16	1	0	1	0	24	15	0	2	15	22	39	72.3	73.7	7.86	56.05			9	71
838	2010-04-17	1	0	0	1	16	8	0	0	4	20	24	65.8		21.44	37.2			8.9	76
839	2010-04-18	1	0	0	1	18	17	0	0	12	23	35	99.6	68.03	33.08	37.85			13.8	68
840	2010-04-19	1	0	1	0	39	23	0	2	22	38	62	169.8	141.74	46.66	61.9			13.8	80
841	2010-04-20	1	0	1	0	53	15	0	5	35	28	68	50.2		13.68	56.05			12.9	60
842	2010-04-21	1	0	1	0	34	17	0	0	16	35	51	60.6	79.37	23.38	37.85			13.8	41
843	2010-04-22	1	0	1	0	44	14	0	1	25	32	58	46.3		7.86	44.35			11.5	65
844	2010-04-23	1	0	1	0	29	25	0	1	17	36	54	51.5		17.56	72.3		9.8	13.6	45
845	2010-04-24	1	0	0	1	27	23	0	0	13	37	50	59.3	34.01	9.8	76.85		9.8	16.4	42
846	2010-04-25	1	0	0	1	20	8	0	0	11	17	28	77.5	79.37	2.04	68.4	56.69		15.1	58
847	2010-04-26	1	0	1	0	39	19	0	1	22	35	58	38.5			72.95	59.525	0.1	9.7	51
848	2010-04-27	1	0	1	0	35	29	0	5	24	35	64	47.6			97	70.865	0.1	9.9	28
849	2010-04-28	1	0	1	0	34	19	0	3	19	31	53	61.9			109.35	45.35	5.92	10.5	31
850	2010-04-29	1	0	1	0	33	18	0	2	19	30	51	55.4		0.1	92.45	51.02	11.74	13.6	31
851	2010-04-30	1	0	1	0	30	15	0	0	17	28	45	61.9		7.86	59.95	90.71		16.7	26
852	2010-05-01	1	0	0	1	26	15	0	2	15	24	41	77.5	62.36	7.86	38.5			21.4	31
853	2010-05-02	1	0	0	1	22	14	0	0	14	22	36	128.2	73.7	13.68	49.55	17	11.74	24.2	40
854	2010-05-03	1	0	1	0	28	15	0	1	16	26	43	138.6	51.02	36.96	63.85	34.01	5.92	20.2	51
855	2010-05-04	1	0	1	0	28	15	0	2	20	21	43	95.7		11.74	73.6	68.03	0.1	17.2	84
856	2010-05-05	1	0	1	0	33	20	0	0	23	30	53	93.1		29.2	72.95	85.04		19.7	64
857	2010-05-06	1	0	1	0	20	20	0	1	14	25	40	21.6			87.25		9.8	20.1	30
858	2010-05-07	1	0	1	0	31	32	0	2	26	35	63	59.3		9.8	104.15	22.67	9.8	22	39
859	2010-05-08	1	0	0	1	27	17	0	0	17	27	44	202.3	51.02	44.72	71	22.67		20.6	51
860	2010-05-09	1	0	0	1	21	14	0	1	17	17	35	123	79.37	31.14	48.9	34.01		17.5	44
861	2010-05-10	1	0	1	0	34	10	0	0	21	23	44	68.4		5.92	52.15	34.01	0.1	18.5	39
862	2010-05-11	1	0	1	0	32	22	0	0	17	37	54	51.5			54.1		2.04	18.2	38
863	2010-05-12	1	0	1	0	34	22	0	1	24	31	56	30.7			71.65	62.36	5.92	17.2	52
864	2010-05-13	1	0	1	0	24	19	0	2	13	28	43	56.7		27.26	71	62.36	3.98	19.3	48
865	2010-05-14	1	0	1	0	27	25	0	1	18	33	52	64.5	51.02	13.68	51.5		0.1	20.5	48
866	2010-05-15	1	0	0	1	17	14	0	2	11	18	31	84	124.73	17.56	73.6	119.06		22.7	44
867	2010-05-16	1	0	0	1	19	13	0	2	18	12	32	81.4	79.37	11.74	108.05	119.06	7.86	18.5	75
868	2010-05-17	1	0	1	0	36	22	0	6	20	32	58	33.3		7.86	112.6	119.06	7.86	16.1	90
869	2010-05-18	1	0	1	0	57	29	0	5	27	54	86	54.1		5.92	93.1	79.37		18	68
870	2010-05-19	1	0	1	0	27	18	0	1	16	28	45	93.1		13.68	91.15	51.02	0.1	23.8	38
871	2010-05-20	1	0	1	0	33	16	0	3	18	28	49	81.4	73.7	17.56	75.55	22.67	3.98	26.4	35
872	2010-05-21	1	0	1	0	43	20	0	8	22	33	63	93.1	28.34	15.62	71.65	11.33	7.86	24.1	48
873	2010-05-22	1	0	0	1	33	18	0	4	19	28	51	125.6	39.68	33.08	71	11.33	7.86	22.9	56
874	2010-05-23	1	0	0	1	30	25	0	2	27	26	55	65.8	79.37	3.98	41.75			23	50
875	2010-05-24	1	0	1	0	36	29	0	3	33	29	65	82.7	11.33	15.62	28.1			23.6	48
876	2010-05-25	1	0	1	0	33	18	0	1	19	31	51	55.4		11.74	25.5			25.8	30
877	2010-05-26	1	0	1	0	18	17	0	0	9	26	35	78.8	5.66	19.5	20.3			25.3	42
878	2010-05-27	1	0	1	0	28	15	0	1	19	23	43	67.1	5.66	15.62	38.5	5.66		23	57
879	2010-05-28	1	0	1	0	26	19	0	2	19	24	45	74.9		29.2	50.2	5.66		20.5	80
880	2010-05-29	1	0	0	1	29	18	0	2	17	28	47	107.4		23.38	54.75			25.1	58
881	2010-05-30	1	0	0	1	45	19	0	2	21	41	64	89.2		19.5	77.5	56.69	3.98	22.6	59
882	2010-05-31	1	0	1	0	40	23	0	0	27	36	63	52.8		3.98	50.85		5.92	20.7	66
883	2010-06-01	1	0	1	0	43	16	0	3	24	32	59	52.8		3.98	54.75	22.67	4.95	20.9	65
884	2010-06-02	1	0	1	0	28	20	0	2	17	29	48	56.7		3.98	65.15	19.835	7.86	20.7	66
885	2010-06-03	1	0	1	0	39	18	0	1	16	40	57	80.1		17.56	81.4	34.01	19.5	21.3	65
886	2010-06-04	1	0	1	0	41	14	0	2	24	29	55	64.5		11.74	91.8	76.535	24.35	22.8	55
887	2010-06-05	1	0	0	1	30	17	0	1	19	27	47	89.2		23.38	78.8	76.535	26.29	24.2	59
888	2010-06-06	1	0	0	1	16	11	0	0	11	16	27	104.8	22.67	13.68	78.8	65.195	14.65	25.6	58
889	2010-06-07	1	0	1	0	37	14	0	1	19	31	51	119.1	79.37	9.8	98.3	104.885	7.86	25.8	56
890	2010-06-08	1	0	1	0	29	13	0	2	15	25	42	89.2	90.71	9.8	103.5	124.73	11.74	26.3	47
891	2010-06-09	1	0	1	0	45	24	0	1	22	46	69	80.1	56.69	7.86	96.35	107.72	13.68	25.3	51
892	2010-06-10	1	0	1	0	23	16	0	2	19	18	39	72.3		3.98	100.9	82.205	13.68	21.5	76
893	2010-06-11	1	0	1	0	39	15	0	3	16	35	54	37.2			110	85.04	28.23	20.9	77
894	2010-06-12	1	0	0	1	36	29	0	4	21	40	65	55.4		11.74	120.4	107.72	32.11	23.1	71
895	2010-06-13	1	0	0	1	19	6	0	2	10	13	25	73.6		3.98	109.35	73.7	17.56	24.4	72
896	2010-06-14	1	0	1	0	29	25	0	3	20	31	54	72.3		2.04	83.35	19.835	11.74	25.1	68
897	2010-06-15	1	0	1	0	27	23	0	5	19	26	50	107.4		15.62	66.45	5.66	9.8	27.7	71
898	2010-06-16	1	0	1	0	27	28	0	5	25	25	55	115.2		15.62	65.15	56.69	3.98	28.5	57
899	2010-06-17	1	0	1	0	17	17	0	2	9	23	34	117.8		3.98	78.8	76.535	2.04	22.6	78
900	2010-06-18	1	0	1	0	32	22	0	3	31	20	54	76.2			78.15	53.855	0.1	21	86
901	2010-06-19	1	0	0	1	15	19	0	2	18	14	34	73.6		3.98	58.65	11.33		23.5	79
902	2010-06-20	1	0	0	1	34	10	0	4	16	24	44	99.6		9.8	40.45			25.7	61
903	2010-06-21	1	0	1	0	42	25	0	4	32	31	67	76.2		5.92	49.55		5.92	26	62
904	2010-06-22	1	0	1	0	35	22	0	6	27	24	57	107.4		7.86	56.05		3.01	24.2	63
905	2010-06-23	1	0	1	0	33	13	0	1	18	27	46	55.4		7.86	49.55		0.1	23.6	56
906	2010-06-24	1	0	1	0	15	20	0	1	12	22	35	65.8		13.68	68.4		0.1	25	58
907	2010-06-25	1	0	1	0	21	19	0	3	17	20	40	85.3		17.56	60.6			25.3	63
908	2010-06-26	1	0	0	1	19	21	0	2	15	23	40	74.9		11.74	50.85	5.66	2.04	24.7	54
909	2010-06-27	1	0	0	1	23	15	0	1	16	21	38	85.3		23.38	72.95	19.835	1.07	26.2	63
910	2010-06-28	1	0	1	0	32	17	0	1	24	24	49	107.4		13.68	72.95	34.01	4.95	27.4	66
911	2010-06-29	1	0	1	0	31	40	0	1	32	38	71				89.2	107.72	17.56	25.9	74
912	2010-06-30	1	0	1	0	32	22	0	1	29	24	54	82.7		0.1	102.2	73.7	25.32	25.5	77
913	2010-07-01	1	0	1	0	26	14	0	1	19	20	40	74.9		7.86	84.65	39.68	0.1	23.2	92
914	2010-07-02	1	0	1	0	29	22	0	1	27	23	51	55.4		0.1	87.25	96.38	2.04	27.3	70
915	2010-07-03	1	0	0	1	16	20	0	2	16	18	36	81.4		3.98	95.05	65.195	3.98	29.4	67
916	2010-07-04	1	0	0	1	11	12	0	1	9	13	23	80.1		15.62	88.55	42.515		31	55
917	2010-07-05	1	0	1	0	38	19	0	3	20	34	57	94.4		25.32	86.6	65.195	0.1	31.9	47
918	2010-07-06	1	0	1	0	27	19	0	3	18	25	46	77.5		9.8	92.45	62.36	0.1	32.1	39
919	2010-07-07	1	0	1	0	21	19	0	1	19	20	40	72.3		9.8	98.3	51.02		27.5	67
920	2010-07-08	1	0	1	0	25	14	0	6	13	20	39	60.6		9.8	100.25	56.69		28.2	58
921	2010-07-09	1	0	1	0	32	28	0	7	22	31	60	81.4		13.68	77.5			25.8	75
922	2010-07-10	1	0	0	1	32	15	0	3	17	27	47	52.8		0.1	64.5		5.92	23.2	85
923	2010-07-11	1	0	0	1	17	14	0	1	10	20	31	55.4		0.1	86.6	5.66	6.89	25.1	76
924	2010-07-12	1	0	1	0	51	27	0	3	37	38	78	68.4		2.04	92.45	5.66	7.86	26.3	80
925	2010-07-13	1	0	1	0	36	22	0	0	17	41	58	73.6		5.92	96.35	45.35	7.86	24.4	84
926	2010-07-14	1	0	1	0	37	21	0	4	19	35	58	71		21.44	81.4	45.35		25.3	78
927	2010-07-15	1	0	1	0	15	20	0	0	15	20	35	93.1		17.56	62.55		0.1	26.3	79
928	2010-07-16	1	0	1	0	41	18	0	1	21	37	59	95.7		13.68	80.75		0.1	28.1	71
929	2010-07-17	1	0	0	1	16	13	0	0	8	21	29	93.1		5.92	92.45			27.5	75
930	2010-07-18	1	0	0	1	39	13	0	2	18	32	52	125.6		11.74	96.35			28.2	74
931	2010-07-19	1	0	1	0	29	20	0	1	25	23	49	95.7			96.35	11.33		24.7	86
932	2010-07-20	1	0	1	0	23	27	0	0	27	23	50	12.5			89.85	11.33		24.1	81
933	2010-07-21	1	0	1	0	27	15	0	2	16	24	42	71			67.1	11.33		26	80
934	2010-07-22	1	0	1	0	35	18	0	1	16	36	53	86.6		7.86	51.5			28.2	76
935	2010-07-23	1	0	1	0	34	11	0	1	13	31	45	104.8		3.98	65.8	34.01		29.6	74
936	2010-07-24	1	0	0	1	19	13	0	3	13	16	32	81.4			83.35	56.69	11.74	29.9	68
937	2010-07-25	1	0	0	1	10	13	0	2	7	14	23	87.9			83.35	79.37	11.74	29.6	74
938	2010-07-26	1	0	1	0	38	22	0	3	25	32	60	119.1			87.25	39.68	11.74	30	75
939	2010-07-27	1	0	1	0	24	10	0	5	10	19	34	139.9			98.3	42.515	9.8	30	75
940	2010-07-28	1	0	1	0	18	9	0	3	9	15	27	97			80.1	45.35	7.86	30.2	73
941	2010-07-29	1	0	1	0	20	19	0	2	11	26	39	78.8			68.4		7.86	31.4	73
942	2010-07-30	1	0	1	0	25	14	0	0	14	25	39	78.8			76.2		13.68	31.8	76
943	2010-07-31	1	0	0	1	23	8	0	2	16	13	31	91.8			77.5	5.66	19.5	29.9	78
944	2010-08-01	1	0	0	1	30	22	0	1	26	25	52	29.4			87.25	5.66		25.9	62
945	2010-08-02	1	0	1	0	27	26	0	0	18	35	53	60.6		0.1	80.75		0.1	27.3	55
946	2010-08-03	1	0	1	0	46	23	0	2	29	38	69	67.1		7.86	67.1		0.1	27.8	60
947	2010-08-04	1	0	1	0	26	16	0	0	15	27	42	146.4		3.98	74.9			28	78
948	2010-08-05	1	0	1	0	14	19	0	0	13	20	33	71		2.04	80.1			27.1	62
949	2010-08-06	1	0	1	0	20	21	0	1	10	30	41	42.4		3.98	69.7		9.8	26.7	45
950	2010-08-07	1	0	0	1	21	9	0	0	14	16	30	67.1		3.98	74.25		9.8	26.6	67
951	2010-08-08	1	0	0	1	19	14	0	3	12	18	33	56.7			67.75			25.5	82
952	2010-08-09	1	0	1	0	22	24	0	1	15	30	46	71			44.35			27.7	79
953	2010-08-10	1	0	1	0	31	16	0	2	16	29	47	78.8		3.98	52.8			27.7	76
954	2010-08-11	1	0	1	0	23	14	0	2	15	20	37	54.1			76.2		7.86	24.3	88
955	2010-08-12	1	0	1	0	27	5	0	1	19	12	32	52.8		7.86	78.8		7.86	26.6	77
956	2010-08-13	1	0	1	0	17	23	0	0	17	23	40	69.7			78.8		8.83	26.5	88
957	2010-08-14	1	0	0	1	15	14	0	0	11	18	29	87.9			76.2		13.68	28.7	67
958	2010-08-15	1	0	0	1	20	7	0	1	12	14	27	76.2		7.86	82.7		17.56	27.4	47
959	2010-08-16	1	0	1	0	34	17	0	3	18	30	51	77.5		7.86	91.8			28.3	58
960	2010-08-17	1	0	1	0	16	25	0	4	18	19	41	76.2		7.86	96.35		3.98	28.1	65
961	2010-08-18	1	0	1	0	22	15	0	1	15	21	37	111.3		0.1	90.5		3.98	27.8	73
962	2010-08-19	1	0	1	0	26	15	0	1	16	24	41	73.6			226.35		15.62	24	91
963	2010-08-20	1	0	1	0	29	23	0	1	17	34	52	56.7		3.98	256.25		15.62	24.5	88
964	2010-08-21	1	0	0	1	19	18	0	1	12	24	37	8.6			114.55			22.5	89
965	2010-08-22	1	0	0	1	16	16	0	0	15	17	32	7.3			77.5		3.98	21.6	79
966	2010-08-23	1	0	1	0	33	29	0	1	19	42	62	54.1		5.92	97.65		15.62	22.8	79
967	2010-08-24	1	0	1	0	19	13	0	2	5	25	32	60.6			128.85		20.47	22	76
968	2010-08-25	1	0	1	0	21	24	0	0	14	31	45	52.8		3.98	142.5		12.71	22.7	72
969	2010-08-26	1	0	1	0	16	23	0	2	6	31	39	81.4		17.56	129.5		7.86	24.5	70
970	2010-08-27	1	0	1	0	19	23	0	1	13	28	42	95.7		17.56	100.9		3.98	25	68
971	2010-08-28	1	0	0	1	21	22	0	2	13	28	43	60.6		3.98	110.65		7.86	25.5	62
972	2010-08-29	1	0	0	1	13	14	0	0	13	14	27	60.6		7.86	104.8		8.83	25.4	68
973	2010-08-30	1	0	1	0	28	15	0	0	21	22	43	84		9.8	71		9.8	24.9	75
974	2010-08-31	1	0	1	0	26	12	0	1	18	19	38	99.6		0.1	61.9		2.04	26.3	72
975	2010-09-01	1	0	1	0	16	9	0	1	12	12	25	115.2		5.92	70.35		1.07	24.4	79
976	2010-09-02	1	0	1	0	32	21	0	1	16	36	53	95.7	11.33	11.74	88.55		3.98	24.7	75
977	2010-09-03	1	0	1	0	35	16	0	3	15	33	51	108.7	17	5.92	108.7		3.98	24.4	70
978	2010-09-04	1	0	0	1	18	14	0	0	9	23	32	63.2		3.98	117.15		0.1	24.6	66
979	2010-09-05	1	0	0	1	19	9	0	0	11	17	28	73.6	5.66	7.86	103.5		7.86	24.8	75
980	2010-09-06	1	0	1	0	31	19	0	2	14	34	50				85.3		5.92	25.6	72
981	2010-09-07	1	0	1	0	24	14	0	3	15	20	38	113.9		7.86	67.75		4.95	25.2	66
982	2010-09-08	1	0	1	0	26	20	0	1	20	25	46	50.2		0.1	61.9		3.01	22.8	48
983	2010-09-09	1	0	1	0	35	19	0	2	28	24	54	77.5		15.62	87.25		0.1	21.6	64
984	2010-09-10	1	0	1	0	17	19	0	0	10	26	36	95.7	51.02	33.08	93.1			22.9	59
985	2010-09-11	1	0	0	1	18	10	0	2	12	14	28	63.2		13.68	89.2			24.6	53
986	2010-09-12	1	0	0	1	17	9	0	0	11	15	26	87.9		23.38	69.05		0.1	25.6	56
987	2010-09-13	1	0	1	0	38	25	0	4	22	37	63	87.9		15.62	62.55		2.04	25.8	59
988	2010-09-14	1	0	1	0	18	15	0	4	11	18	33	132.1	45.35	17.56	87.25		3.98	26.4	64
989	2010-09-15	1	0	1	0	19	18	0	0	13	24	37	132.1	34.01	13.68	76.2			25.6	74
990	2010-09-16	1	0	1	0	28	10	0	1	15	22	38	110	39.68	0.1	45.65			25.1	72
991	2010-09-17	1	0	1	0	19	8	0	0	15	12	27	61.9			52.8			18.4	87
992	2010-09-18	1	0	0	1	20	21	0	0	17	24	41	0.8			85.3			13.7	88
993	2010-09-19	1	0	0	1	12	10	0	0	8	14	22	26.8		0.1	104.15		9.8	18	75
994	2010-09-20	1	0	1	0	27	33	0	0	23	37	60	61.9		3.98	108.7		9.8	17.8	83
995	2010-09-21	1	0	1	0	29	17	0	3	23	20	46	35.9		7.86	87.9			14	87
996	2010-09-22	1	0	1	0	15	17	0	1	14	17	32	7.3		9.8	65.8			15.6	58
997	2010-09-23	1	0	1	0	25	10	0	0	11	24	35	41.1		7.86	49.55			17.1	61
998	2010-09-24	1	0	1	0	24	13	0	2	15	20	37	69.7		19.5	64.5		9.8	18	65
999	2010-09-25	1	0	0	1	34	24	0	3	21	34	58	54.1		7.86	72.3		5.92	17.5	66
1000	2010-09-26	1	0	0	1	13	11	0	1	15	8	24	51.5		3.98	71.65		2.04	17.7	64
1001	2010-09-27	1	0	1	0	36	21	0	5	21	31	57	67.1		11.74	88.55		1.07	16.4	62
1002	2010-09-28	1	0	1	0	37	23	0	3	23	34	60	33.3		3.98	125.6		0.1	14.7	38
1003	2010-09-29	1	0	1	0	23	16	0	3	15	21	39	42.4		15.62	135.35		4.95	14.9	63
1004	2010-09-30	1	0	1	0	27	14	0	1	20	20	41	78.8		35.02	113.25		6.89	17.3	71
1005	2010-10-01	0	1	1	0	22	16	0	3	10	25	38	167.2	39.68	48.6	89.85		3.98	19.6	75
1006	2010-10-02	0	1	0	1	35	14	0	4	21	24	49	115.2		23.38	79.45			17.8	70
1007	2010-10-03	0	1	0	1	37	13	0	3	18	29	50	7.3		7.86	84		0.1	16.3	52
1008	2010-10-04	0	1	1	0	43	20	0	4	28	31	63	19		3.98	73.6		2.04	17.3	41
1009	2010-10-05	0	1	1	0	28	13	0	2	20	19	41	59.3		17.56	65.15		6.89	17.9	59
1010	2010-10-06	0	1	1	0	18	17	0	1	14	20	35	134.7	73.7	42.78	66.45		5.92	19	61
1011	2010-10-07	0	1	1	0	24	27	0	3	18	30	51	130.8	62.36	27.26	60.6		2.04	19.1	62
1012	2010-10-08	0	1	1	0	31	26	0	3	25	29	57	113.9	39.68	31.14	60.6			18.1	66
1013	2010-10-09	0	1	0	1	33	30	0	2	22	39	63	91.8	85.04	33.08	63.2			17.9	67
1014	2010-10-10	0	1	0	1	20	14	0	2	12	20	34	123	90.71	31.14	94.4		7.86	18.4	69
1015	2010-10-11	0	1	1	0	31	17	0	3	16	29	48	67.1		9.8	99.6		8.83	15.5	60
1016	2010-10-12	0	1	1	0	35	21	0	4	24	28	56	32		3.98	119.75		14.65	13.9	65
1017	2010-10-13	0	1	1	0	19	16	0	1	11	23	35	71		17.56	132.75		19.5	15.7	62
1018	2010-10-14	0	1	1	0	21	11	0	0	13	19	32	71	5.66	23.38	120.4			15.9	40
1019	2010-10-15	0	1	1	0	29	15	0	1	16	27	44	35.9		11.74	116.5			14.7	41
1020	2010-10-16	0	1	0	1	29	25	0	2	19	33	54	77.5		17.56	104.8			12.9	65
1021	2010-10-17	0	1	0	1	18	9	0	0	10	17	27	13.8			77.5		0.1	9.3	41
1022	2010-10-18	0	1	1	0	34	12	0	1	25	20	46	29.4		3.98	73.6		1.07	8.6	76
1023	2010-10-19	0	1	1	0	35	9	0	2	23	19	44	19		3.98	60.6		2.04	7.9	83
1024	2010-10-20	0	1	1	0	38	31	0	3	22	44	69	60.6		13.68	60.6			9.6	78
1025	2010-10-21	0	1	1	0	24	22	0	0	14	32	46	52.8		27.26	63.85			11.9	75
1026	2010-10-22	0	1	1	0	19	27	0	1	16	29	46	72.3		25.32	59.3			13.9	81
1027	2010-10-23	0	1	0	1	35	37	0	1	32	39	72	141.2	34.01	35.02	78.8		2.04	14.4	83
1028	2010-10-24	0	1	0	1	27	23	0	2	18	30	50	124.3		33.08	89.85		1.07	10.8	81
1029	2010-10-25	0	1	1	0	36	17	0	2	10	41	53				101.55		6.89	8.5	38
1030	2010-10-26	0	1	1	0	45	22	0	4	31	32	67	3.4		0.1	95.05		6.89	4.7	33
1031	2010-10-27	0	1	1	0	35	24	0	3	21	35	59	21.6		7.86	77.5		2.04	5.6	53
1032	2010-10-28	0	1	1	0	23	18	0	4	15	22	41	82.7	79.37	21.44	66.45		2.04	8.6	57
1033	2010-10-29	0	1	1	0	24	19	0	4	19	20	43	80.1	51.02	25.32	58.65		0.1	10.7	47
1034	2010-10-30	0	1	0	1	25	12	0	5	14	18	37	80.1	51.02	29.2	64.5		0.1	11.3	47
1035	2010-10-31	0	1	0	1	21	8	0	2	11	16	29	98.3	56.69	25.32	75.55			11.1	54
1036	2010-11-01	0	1	1	0	56	28	0	0	31	53	84	77.5	51.02	27.26	91.8			10.3	47
1037	2010-11-02	0	1	1	0	24	30	0	0	11	43	54	68.4		3.98	100.25		7.86	7.3	48
1038	2010-11-03	0	1	1	0	26	29	0	0	21	34	55	68.4	28.34	19.5	90.5		7.86	10	53
1039	2010-11-04	0	1	1	0	24	26	0	2	17	31	50	115.2	90.71	29.2	59.3			10.3	60
1040	2010-11-05	0	1	1	0	19	23	0	0	12	30	42	116.5	96.38	38.9	41.1			11.4	61
1041	2010-11-06	0	1	0	1	24	16	0	2	16	22	40	102.2	124.73	42.78	37.2			11.5	64
1042	2010-11-07	0	1	0	1	13	13	0	1	9	16	26	116.5	96.38	42.78	43.05			11	48
1043	2010-11-08	0	1	1	0	37	34	0	3	32	36	71	48.9		3.98	68.4		9.8	6.5	40
1044	2010-11-09	0	1	1	0	40	18	0	2	13	43	58	42.4	11.33	11.74	92.45		17.56	5.1	46
1045	2010-11-10	0	1	1	0	28	19	0	2	16	29	47	78.8	73.7	17.56	89.2	28.34	25.32	6.4	68
1046	2010-11-11	0	1	1	0	26	10	0	3	15	18	36	103.5	119.06	40.84	60.6	28.34		8.5	41
1047	2010-11-12	0	1	1	0	33	9	0	2	20	20	42	82.7	28.34	2.04	57.35			7.3	45
1048	2010-11-13	0	1	0	1	28	15	0	1	18	24	43	74.9	56.69	15.62	67.75	11.33		6.7	29
1049	2010-11-14	0	1	0	1	14	16	0	2	10	18	30	58	102.05	9.8	86.6	11.33	0.1	3	41
1050	2010-11-15	0	1	1	0	39	18	0	3	20	34	57	34.6	96.38	13.68	102.85		1.07	2.1	41
1051	2010-11-16	0	1	1	0	30	14	0	2	19	23	44	74.9	187.1	23.38	91.15		2.04	3.7	51
1052	2010-11-17	0	1	1	0	46	30	0	3	26	47	76	111.3	204.11	33.08	86.6		5.92	5.5	63
1053	2010-11-18	0	1	1	0	29	22	0	1	21	29	51	104.8	249.47	42.78	75.55		5.92	5.8	75
1054	2010-11-19	0	1	1	0	22	13	0	1	21	13	35	165.9	187.1	40.84	84			6.4	65
1055	2010-11-20	0	1	0	1	11	12	0	1	11	11	23	102.2	170.09	50.54	103.5			7.8	61
1056	2010-11-21	0	1	0	1	19	18	0	2	13	22	37	116.5	170.09	64.12	95.7	28.34	3.98	7.1	49
1057	2010-11-22	0	1	1	0	28	13	0	4	15	22	41	35.9	51.02	7.86	95.7	53.855	3.01	3.5	37
1058	2010-11-23	0	1	1	0	29	15	0	0	22	22	44	71	153.08	27.26	104.8	45.35	10.77	5	46
1059	2010-11-24	0	1	1	0	37	20	0	0	23	34	57	71	153.08	27.26	105.45	11.33	18.53	3.2	45
1060	2010-11-25	0	1	1	0	18	19	0	2	12	23	37	55.4	124.73	13.68	107.4	17	20.47	1.1	38
1061	2010-11-26	0	1	1	0	32	18	0	1	18	31	50	93.1	187.1	33.08	85.95	22.67	23.38	2.3	55
1062	2010-11-27	0	1	0	1	22	5	0	2	10	15	27	106.1	260.81	27.26	71.65		21.44	0.5	35
1063	2010-11-28	0	1	0	1	21	15	0	2	7	27	36	35.9	141.74	13.68	93.1		20.47	0.5	45
1064	2010-11-29	0	1	1	0	41	20	0	4	18	39	61	93.1	249.47	42.78	97		17.56	1.6	77
1065	2010-11-30	0	1	1	0	35	27	0	4	26	32	62	82.7	136.07	23.38	106.1	90.71	25.32	1.5	92
1066	2010-12-01	0	1	1	0	33	22	0	4	21	30	55	120.4	119.06	40.84	96.35	62.36	13.68	0.9	96
1067	2010-12-02	0	1	1	0	28	16	0	1	15	28	44	145.1	255.14	62.18	71.65	56.69	16.59	0.8	62
1068	2010-12-03	0	1	1	0	26	25	0	1	19	31	51	61.9	141.74	13.68	98.95	85.04	20.47	0	47
1069	2010-12-04	0	1	0	1	23	15	0	1	22	15	38	102.2	215.45	25.32	111.95	90.71	25.32	1.8	60
1070	2010-12-05	0	1	0	1	32	14	0	1	31	14	46	227	306.17	73.82	68.4	68.03	20.47	3.1	59
1071	2010-12-06	0	1	1	0	24	22	0	2	21	23	46	46.3	79.37	2.04	54.75	22.67	10.77	1.4	27
1072	2010-12-07	0	1	1	0	49	30	0	2	35	42	79	73.6	175.76	13.68	80.1	45.35	9.8	0.6	35
1073	2010-12-08	0	1	1	0	28	10	0	1	18	19	38	84	187.1	15.62	104.15	85.04	12.71	1.7	42
1074	2010-12-09	0	1	1	0	31	24	0	2	20	33	55	74.9	147.41	11.74	90.5	82.205	19.5	2.2	46
1075	2010-12-10	0	1	1	0	25	15	0	3	18	19	40	159.4	289.16	42.78	60.6	70.865	18.53	1.5	49
1076	2010-12-11	0	1	0	1	25	16	0	3	19	19	41	54.1	90.71	3.98	56.7	79.37	25.32	-1.3	35
1077	2010-12-12	0	1	0	1	16	11	0	0	13	14	27	52.8	198.44	17.56	54.75	79.37	33.08	0.3	59
1078	2010-12-13	0	1	1	0	45	30	0	2	35	38	75	68.4	79.37	3.98	61.25	17	23.38	-4.6	55
1079	2010-12-14	0	1	1	0	25	15	0	1	17	22	40	61.9	113.39	5.92	69.7	17	23.38	-6.1	27
1080	2010-12-15	0	1	1	0	26	16	0	1	17	24	42	67.1	62.36	0.1	70.35	73.7	7.86	-8	22
1081	2010-12-16	0	1	1	0	24	22	0	0	15	31	46	86.6	198.44	13.68	69.05	73.7	14.65	-4.1	29
1082	2010-12-17	0	1	1	0	33	25	0	5	19	34	58	110	272.15	27.26	82.7	68.03	27.26	-1	40
1083	2010-12-18	0	1	0	1	25	18	0	0	18	25	43	123	198.44	33.08	134.7	104.885	39.87	-0.9	56
1084	2010-12-19	0	1	0	1	31	17	0	0	23	25	48	162	328.85	81.58	110	141.74	30.17	0.8	53
1085	2010-12-20	0	1	1	0	39	29	0	0	19	49	68	129.5	255.14	46.66	55.4	79.37	18.53	1.9	44
1086	2010-12-21	0	1	1	0	33	18	0	1	23	27	51	128.2	306.17	64.12	53.45	79.37	15.62	1.3	63
1087	2010-12-22	0	1	1	0	25	11	0	0	18	18	36	215.3	243.8	102.92	48.9		12.71	-0.4	68
1088	2010-12-23	0	1	1	0	20	12	0	1	13	18	32				55.4	34.01	13.68	-4.5	41
1089	2010-12-24	0	1	1	0	28	14	0	2	25	15	42	50.2	107.72	7.86	68.4	56.69	5.92	-9.8	40
1090	2010-12-25	0	1	0	1	15	15	0	1	11	18	30	71	215.45	25.32	58	79.37	2.04	-7.3	41
1091	2010-12-26	0	1	0	1	13	8	0	2	3	16	21	64.5	238.13	27.26	43.05			-5.7	50
1092	2010-12-27	0	1	1	0	17	12	0	3	10	16	29	71	249.47	31.14	54.75			-2.3	45
1093	2010-12-28	0	1	1	0	22	14	0	1	17	18	36	55.4	141.74	13.68	58.65		0.1	-2.8	27
1094	2010-12-29	0	1	1	0	22	6	0	4	9	15	28	58	175.76	23.38	58.65		3.98	-3.5	40
1095	2010-12-30	0	1	1	0	22	6	0	0	13	15	28	46.3	62.36		69.7	62.36	7.86	-6.7	26
1096	2010-12-31	0	1	1	0	17	19	0	0	13	23	36	16.4			102.85	68.03	10.77	-6.5	26
1097	2011-01-01	0	1	0	1	22	38	0	1	22	37	60	12.5	11.33		133.4	62.36	25.32	-5.8	33
1098	2011-01-02	0	1	0	1	21	24	0	0	19	26	45	33.3	164.42	13.68	117.15	51.02	24.35	-5.7	45
1099	2011-01-03	0	1	1	0	21	19	0	2	13	25	40	80.1	249.47	29.2	94.4		20.47	-4.4	63
1100	2011-01-04	0	1	1	0	37	14	0	4	23	24	51	98.3	249.47	36.96	57.35		29.2	-4.8	59
1101	2011-01-05	0	1	1	0	24	34	0	0	25	33	58	94.4	221.12	23.38	40.45		9.8	-4.6	27
1102	2011-01-06	0	1	1	0	17	12	0	2	12	15	29	43.7			130.8	51.02	27.26	-5.1	30
1103	2011-01-07	0	1	1	0	35	22	0	4	27	26	57	71	238.13	27.26	162.65	65.195	37.93	-4.1	32
1104	2011-01-08	0	1	0	1	31	18	0	4	23	22	49	61.9	238.13	27.26	95.7	79.37	18.53	-3.8	38
1105	2011-01-09	0	1	0	1	15	4	0	1	8	10	19	22.9	5.66		59.95		5.92	-6	23
1106	2011-01-10	0	1	1	0	22	17	0	1	15	23	39	56.7	170.09	13.68	41.1			-6.7	29
1107	2011-01-11	0	1	1	0	37	24	0	10	17	34	61	61.9	164.42	9.8	43.7		27.26	-4.3	24
1108	2011-01-12	0	1	1	0	28	27	0	1	28	26	55	58	130.4	13.68	60.6	51.02	20.47	-5.5	34
1109	2011-01-13	0	1	1	0	19	15	0	0	12	22	34	82.7	283.49	33.08	74.25	87.875	15.62	-4.4	41
1110	2011-01-14	0	1	1	0	22	13	0	3	17	15	35	77.5	226.79	36.96	82.7	102.05	14.65	-3.9	29
1111	2011-01-15	0	1	0	1	17	16	0	1	13	19	33	15.1			57.35	79.37	9.8	-8.6	23
1112	2011-01-16	0	1	0	1	15	11	0	2	10	14	26	22.9	90.71	9.8	43.7		6.89	-8.1	32
1113	2011-01-17	0	1	1	0	36	17	0	3	21	29	53	77.5	204.11	27.26	73.6		9.8	-7.7	40
1114	2011-01-18	0	1	1	0	28	12	0	3	15	22	40	37.2	39.68	0.1	87.25	73.7	15.62	-7.4	29
1115	2011-01-19	0	1	1	0	29	11	0	0	19	21	40	51.5	136.07	13.68	87.25	51.02	16.59	-6.8	32
1116	2011-01-20	0	1	1	0	15	13	0	2	11	15	28	58	158.75	19.5	109.35	34.01	24.35	-7.4	32
1117	2011-01-21	0	1	1	0	29	15	0	0	16	28	44	73.6	243.8	29.2	95.7	59.525	18.53	-5.9	37
1118	2011-01-22	0	1	0	1	13	10	0	3	6	14	23	71	272.15	38.9	74.25	45.35	9.8	-5	37
1119	2011-01-23	0	1	0	1	16	12	0	1	9	18	28	58	124.73	11.74	69.05	11.33	13.68	-5.3	25
1120	2011-01-24	0	1	1	0	21	18	0	2	11	26	39	32	85.04	3.98	67.1	5.66	15.62	-6.2	33
1121	2011-01-25	0	1	1	0	29	13	0	0	25	17	42	55.4	153.08	21.44	72.95	5.66	17.56	-5.7	38
1122	2011-01-26	0	1	1	0	27	11	0	4	15	19	38	33.3	119.06	13.68	71	5.66	22.41	-5.6	34
1123	2011-01-27	0	1	1	0	28	12	0	2	15	23	40	80.1	192.77	29.2	91.15		26.29	-5.6	45
1124	2011-01-28	0	1	1	0	28	15	0	2	22	19	43	64.5	209.78	33.08	98.3		21.44	-5.1	32
1125	2011-01-29	0	1	0	1	24	15	0	0	15	24	39	9.9	5.66		71		11.74	-6.2	22
1126	2011-01-30	0	1	0	1	13	11	0	1	5	18	24	26.8	113.39	5.92	52.8		3.98	-4.4	24
1127	2011-01-31	0	1	1	0	26	18	0	0	19	25	44	43.7	147.41	15.62	54.75		3.98	-2.2	27
1128	2011-02-01	0	1	1	0	46	38	0	3	41	40	84	60.6	215.45	31.14	68.4		10.77	0.2	25
1129	2011-02-02	0	1	1	0	16	16	0	1	15	16	32	93.1	232.46	35.02	72.3		14.65	-1.5	38
1130	2011-02-03	0	1	1	0	12	11	0	1	10	12	23	81.4	215.45	13.68	76.85		17.56	0.3	24
1131	2011-02-04	0	1	1	0	22	9	0	2	13	16	31	78.8	204.11	23.38	97	22.67	18.53	-1.7	50
1132	2011-02-05	0	1	0	1	19	14	0	3	15	15	33	67.1	141.74	13.68	111.95	51.02	11.74	-1.8	69
1133	2011-02-06	0	1	0	1	21	16	0	1	14	22	37	73.6	175.76	25.32	104.15	85.04	9.8	1.2	45
1134	2011-02-07	0	1	1	0	29	18	0	0	18	29	47	35.9	119.06	13.68	84.65	73.7	8.83	-0.4	64
1135	2011-02-08	0	1	1	0	27	21	0	3	18	27	48	59.3	119.06	17.56	76.2	56.69	5.92	-1.4	67
1136	2011-02-09	0	1	1	0	42	22	0	3	25	36	64	64.5	113.39	19.5	54.75		3.98	-3	73
1137	2011-02-10	0	1	1	0	27	24	0	0	20	31	51	16.4	11.33		46.3		11.74	-4	85
1138	2011-02-11	0	1	1	0	38	23	0	1	21	39	61	30.7	51.02	13.68	64.5		7.86	-3.4	61
1139	2011-02-12	0	1	0	1	20	14	0	0	14	20	34	19	45.35		72.95		3.01	-5.2	36
1140	2011-02-13	0	1	0	1	17	20	0	0	12	25	37	24.2	17	3.98	89.85		8.83	-5.3	84
1141	2011-02-14	0	1	1	0	33	24	0	1	21	35	57	33.3	56.69	13.68	111.3		15.62	-5.7	58
1142	2011-02-15	0	1	1	0	40	27	0	1	28	38	67	60.6	130.4	23.38	116.5		9.8	-4.1	62
1143	2011-02-16	0	1	1	0	33	21	0	2	26	26	54	76.2	198.44	33.08	97		3.98	-2.5	69
1144	2011-02-17	0	1	1	0	32	15	0	1	24	22	47	95.7	170.09	40.84	74.9		3.98	-0.5	67
1145	2011-02-18	0	1	1	0	44	26	0	3	22	45	70	95.7	198.44	29.2	86.6		6.89	-0.1	61
1146	2011-02-19	0	1	0	1	26	20	0	1	25	20	46	139.9	204.11	48.6	87.9		7.86	2.2	48
1147	2011-02-20	0	1	0	1	26	11	0	1	16	20	37	171.1	260.81	77.7	91.8		6.89	1.5	65
1148	2011-02-21	0	1	1	0	42	23	0	0	19	46	65	152.9	306.17	102.92	81.4		7.86	1.7	66
1149	2011-02-22	0	1	1	0	41	19	0	1	23	36	60	113.9	311.84	102.92	60.6		10.77	3.7	54
1150	2011-02-23	0	1	1	0	50	34	0	3	31	50	84	121.7	215.45	73.82	75.55		15.62	5.2	52
1151	2011-02-24	0	1	1	0	25	26	0	0	21	30	51	152.9	277.82	62.18	80.1		14.65	4.1	53
1152	2011-02-25	0	1	1	0	32	27	0	0	24	35	59	60.6	130.4	15.62	80.1		17.56	1	52
1153	2011-02-26	0	1	0	1	23	22	0	0	19	26	45	32	68.03	13.68	96.35		18.53	-0.1	69
1154	2011-02-27	0	1	0	1	21	9	0	1	14	15	30	61.9	22.67	19.5	107.4		13.68	-1.4	81
1155	2011-02-28	0	1	1	0	58	43	0	6	27	68	101	63.2	90.71	13.68	82.7		0.1	-1.4	77
1156	2011-03-01	0	1	1	0	52	58	0	6	49	55	110	69.7	136.07	23.38	78.8		3.98	0.9	41
1157	2011-03-02	0	1	1	0	38	23	0	2	23	36	61	51.5	119.06	11.74	65.15		3.98	1.4	39
1158	2011-03-03	0	1	1	0	29	20	0	1	19	29	49	45	73.7	7.86	68.4		2.04	2.9	28
1159	2011-03-04	0	1	1	0	34	43	0	3	24	50	77	71	113.39	13.68	80.75		9.8	4.4	34
1160	2011-03-05	0	1	0	1	30	14	0	1	12	31	44	87.9	158.75	19.5	87.25		20.47	6.9	44
1161	2011-03-06	0	1	0	1	19	21	0	1	16	23	40	73.6	130.4	25.32	85.95		17.56	7.2	27
1162	2011-03-07	0	1	1	0	39	44	0	1	31	51	83	58	22.67	5.92	74.9		9.8	4.6	25
1163	2011-03-08	0	1	1	0	42	34	0	1	25	50	76	59.3	62.36	7.86	66.45		9.8	4.4	25
1164	2011-03-09	0	1	1	0	41	30	0	2	23	46	71	50.2	34.01	5.92	71		11.74	6.5	19
1165	2011-03-10	0	1	1	0	30	23	0	1	23	29	53	82.7	113.39	7.86	67.1		6.89	7.5	31
1166	2011-03-11	0	1	1	0	36	29	0	3	22	40	65	90.5	136.07	27.26	54.1		0.1	8.6	41
1167	2011-03-12	0	1	0	1	35	20	0	1	25	29	55	102.2	141.74	35.02	61.9		1.07	10.8	44
1168	2011-03-13	0	1	0	1	38	24	0	7	25	30	62	175	192.77	46.66	71		3.98	12.2	46
1169	2011-03-14	0	1	1	0	58	37	0	4	31	60	95	104.8			72.3		13.68	5.8	25
1170	2011-03-15	0	1	1	0	66	45	0	2	39	70	111	41.1			82.05		19.5	4.8	18
1171	2011-03-16	0	1	1	0	39	33	0	2	33	37	72	84			94.4		15.62	5.5	30
1172	2011-03-17	0	1	1	0	36	24	0	3	23	34	60	64.5	45.35	13.68	94.4		9.8	9.5	31
1173	2011-03-18	0	1	1	0	41	41	0	6	32	44	82	80.1	68.03	11.74	109.35		8.83	9.9	31
1174	2011-03-19	0	1	0	1	22	29	0	1	18	32	51	159.4	17	11.74	110.65		11.74	8.4	35
1175	2011-03-20	0	1	0	1	25	27	0	2	20	30	52	195.8	39.68	17.56	54.1			7.2	43
1176	2011-03-21	0	1	1	0	47	55	0	2	50	50	102	81.4		7.86	41.75			5	33
1177	2011-03-22	0	1	1	0	44	24	0	3	20	45	68	55.4			78.8		7.86	4.9	15
1178	2011-03-23	0	1	1	0	38	23	0	4	20	37	61	59.3		0.1	95.7		5.92	7.2	22
1179	2011-03-24	0	1	1	0	26	20	0	0	20	26	46	65.8			93.1		3.98	7	17
1180	2011-03-25	0	1	1	0	46	23	0	4	27	38	69	67.1		13.68	84.65			7.3	22
1181	2011-03-26	0	1	0	1	27	24	0	4	22	25	51	63.2		15.62	103.5			7.5	30
1182	2011-03-27	0	1	0	1	23	32	0	2	28	25	55	87.9	68.03	31.14	129.5			9.9	20
1183	2011-03-28	0	1	1	0	48	31	0	4	29	46	79	64.5		7.86	118.45			8.3	42
1184	2011-03-29	0	1	1	0	43	26	0	2	30	37	69	65.8		9.8	87.9			10.8	37
1185	2011-03-30	0	1	1	0	40	26	0	7	24	35	66	102.2	85.04	27.26	78.8			14.1	31
1186	2011-03-31	0	1	1	0	39	21	0	0	24	36	60	115.2	90.71	19.5	85.3			15.7	34
1187	2011-04-01	1	0	1	0	70	50	0	7	49	64	120	172.4	73.7	23.38	60.6			9.2	40
1188	2011-04-02	1	0	0	1	42	19	0	5	28	28	61	90.5		3.98	45		0.1	6.6	64
1189	2011-04-03	1	0	0	1	37	22	0	1	22	36	59	82.7		11.74	63.85		3.98	9.5	47
1190	2011-04-04	1	0	1	0	36	21	0	5	23	29	57	80.1	11.33	13.68	106.75		5.92	13.2	26
1191	2011-04-05	1	0	1	0	42	45	0	1	36	50	87	97	22.67	13.68	108.7		3.01	12.8	32
1192	2011-04-06	1	0	1	0	46	18	0	3	17	44	64	104.8	79.37	13.68	56.7		3.01	12.9	49
1193	2011-04-07	1	0	1	0	31	43	0	1	30	43	74	102.2		3.98	54.75		3.98	13.6	42
1194	2011-04-08	1	0	1	0	45	22	0	3	17	47	67	102.2			61.9		3.98	14.3	24
1195	2011-04-09	1	0	0	1	56	22	0	12	32	34	78	126.9		5.92	63.85			16.9	31
1196	2011-04-10	1	0	0	1	44	28	0	8	29	35	72	228.3		0.1	74.9		3.98	13.4	20
1197	2011-04-11	1	0	1	0	43	49	0	3	37	52	92	82.7		0.1	66.45		3.98	13	22
1198	2011-04-12	1	0	1	0	71	43	0	1	43	70	114	91.8	5.66	3.98	53.45		7.86	16.5	27
1199	2011-04-13	1	0	1	0	63	30	0	2	44	47	93	137.3	90.71	9.8	61.25		7.86	17.4	45
1200	2011-04-14	1	0	1	0	48	27	0	2	30	43	75	159.4	107.72	27.26	78.8			22	37
1201	2011-04-15	1	0	1	0	48	28	0	4	19	53	76	137.3	28.34	9.8	82.05		7.86	18.4	30
1202	2011-04-16	1	0	0	1	23	31	0	4	21	29	54	143.8		0.1	76.85		7.86	16.4	30
1203	2011-04-17	1	0	0	1	26	20	0	2	11	33	46	173.7			76.85		7.86	16.8	23
1204	2011-04-18	1	0	1	0	49	46	0	4	42	49	95	154.2			93.75		3.98	14.7	16
1205	2011-04-19	1	0	1	0	62	26	0	4	33	51	88	87.9			92.45		0.1	15.7	33
1206	2011-04-20	1	0	1	0	47	31	0	5	30	43	78	100.9	39.68		65.15		3.98	18.8	36
1207	2011-04-21	1	0	1	0	54	21	0	3	26	46	75	119.1	17	2.04	32.65		3.98	12.6	74
1208	2011-04-22	1	0	1	0	46	32	0	3	29	46	78	55.4		0.1	7.95			10.8	77
1209	2011-04-23	1	0	0	1	30	19	0	3	18	28	49	52.8			30.7		5.92	11.4	70
1210	2011-04-24	1	0	0	1	23	25	0	1	16	31	48	47.6		0.1	57.35		5.92	14	42
1211	2011-04-25	1	0	1	0	56	39	0	3	43	49	95	78.8		5.92	56.7		3.98	12.7	59
1212	2011-04-26	1	0	1	0	54	45	0	3	43	53	99	67.1		9.8	67.1		10.77	14.3	53
1213	2011-04-27	1	0	1	0	58	36	0	3	40	51	94	84		13.68	88.55		17.56	13	53
1214	2011-04-28	1	0	1	0	23	31	0	0	24	30	54	60.6		5.92	78.15		10.77	17	43
1215	2011-04-29	1	0	1	0	39	29	0	4	21	43	68	115.2	28.34	27.26	60.6		5.92	18.1	54
1216	2011-04-30	1	0	0	1	44	37	0	5	27	49	81	93.1		13.68	72.3		8.83	17.5	47
1217	2011-05-01	1	0	0	1	44	29	0	2	27	44	73	377.8			91.8		4.95	20.4	21
1218	2011-05-02	1	0	1	0	21	14	0	1	14	20	35	112.6			107.4		3.01	21.4	22
1219	2011-05-03	1	0	1	0	43	35	0	5	31	42	78	64.5		0.1	105.45	11.33	8.83	19.2	22
1220	2011-05-04	1	0	1	0	35	26	0	4	21	36	61	73.6			102.2	14.165	8.83	16.4	55
1221	2011-05-05	1	0	1	0	39	20	0	4	27	28	59	89.2		9.8	85.95	17	4.95	18.3	61
1222	2011-05-06	1	0	1	0	56	21	0	4	28	45	77	107.4		11.74	68.4	5.66	5.92	20.1	40
1223	2011-05-07	1	0	0	1	45	35	0	3	32	45	80	85.3		7.86	73.6	5.66	7.86	20.9	30
1224	2011-05-08	1	0	0	1	24	31	0	1	22	32	55	59.3			113.9		7.86	15.8	64
1225	2011-05-09	1	0	1	0	39	27	0	6	23	37	66	59.3		0.1	82.05		3.98	17.2	74
1226	2011-05-10	1	0	1	0	34	33	0	0	33	34	67	67.1		9.8	63.85		7.86	17.1	72
1227	2011-05-11	1	0	1	0	52	30	0	3	32	47	82	50.2			86.6	51.02	24.35	19.8	54
1228	2011-05-12	1	0	1	0	33	23	0	2	21	33	56	143.8			79.45	51.02	23.38	19.3	17
1229	2011-05-13	1	0	1	0	38	39	0	4	29	44	77	71			75.55		18.53	21.7	19
1230	2011-05-14	1	0	0	1	32	25	0	1	27	29	57	77.5			87.9		19.5	22.5	21
1231	2011-05-15	1	0	0	1	22	15	0	3	13	21	37	87.9			110	45.35	16.59	20.1	35
1232	2011-05-16	1	0	1	0	51	36	0	2	42	43	87	71		3.98	132.1	39.68	15.62	21.6	31
1233	2011-05-17	1	0	1	0	31	30	0	1	19	41	61	86.6			121.05	36.845	6.89	23.1	51
1234	2011-05-18	1	0	1	0	36	16	0	1	25	26	52	110		7.86	85.95	39.68	0.1	24.3	54
1235	2011-05-19	1	0	1	0	36	31	0	2	23	42	67	73.6			31.35			20.3	36
1236	2011-05-20	1	0	1	0	41	41	0	0	33	49	82	52.8			13.8		0.1	17.6	30
1237	2011-05-21	1	0	0	1	40	16	0	0	24	32	56	61.9			44.35		2.04	18.8	26
1238	2011-05-22	1	0	0	1	23	17	0	1	16	23	40	65.8			48.9		5.92	21.7	27
1239	2011-05-23	1	0	1	0	39	41	0	6	29	45	80	74.9			21.6		8.83	20.8	45
1240	2011-05-24	1	0	1	0	25	30	0	1	26	28	55	65.8			24.2		8.83	21.9	44
1241	2011-05-25	1	0	1	0	34	26	0	4	19	37	60	67.1		0.1	55.4		13.68	22.5	44
1242	2011-05-26	1	0	1	0	36	23	0	4	19	36	59	93.1		3.98	61.9		13.68	21.4	53
1243	2011-05-27	1	0	1	0	47	26	0	0	31	42	73	77.5			52.8		5.92	22.4	56
1244	2011-05-28	1	0	0	1	22	17	0	2	18	19	39	80.1			59.3		7.86	25.9	53
1245	2011-05-29	1	0	0	1	31	15	0	1	15	30	46	72.3			50.2		7.86	25	51
1246	2011-05-30	1	0	1	0	50	36	0	0	26	60	86	89.2		0.1	37.85		9.8	24.4	54
1247	2011-05-31	1	0	1	0	34	26	0	2	20	38	60	77.5		7.86	60.6		25.32	22.8	47
1248	2011-06-01	1	0	1	0	34	22	0	2	27	27	56	47.6		0.1	143.8	82.205	21.44	25.2	34
1249	2011-06-02	1	0	1	0	26	13	0	1	13	25	39	73.6		3.98	131.45	73.7	13.68	27.7	33
1250	2011-06-03	1	0	1	0	32	21	0	0	23	30	53	87.9			86.6		7.86	26.6	31
1251	2011-06-04	1	0	0	1	41	28	0	1	27	41	69	77.5		9.8	81.4	11.33	12.71	24	42
1252	2011-06-05	1	0	0	1	16	13	0	1	6	22	29	80.1		19.5	88.55	17	13.68	25.9	51
1253	2011-06-06	1	0	1	0	36	29	0	4	23	38	65	99.6		3.98	100.9	51.02	13.68	26.9	52
1254	2011-06-07	1	0	1	0	27	21	0	1	18	29	48	115.2		7.86	103.5	79.37	8.83	27.9	52
1255	2011-06-08	1	0	1	0	46	30	0	3	22	51	76	71			102.2		3.98	26.3	54
1256	2011-06-09	1	0	1	0	29	16	0	2	19	24	45	81.4			114.55		5.92	26.7	56
1257	2011-06-10	1	0	1	0	34	21	0	5	18	32	55	94.4	22.67	7.86	177.6		3.01	29.2	36
1258	2011-06-11	1	0	0	1	19	20	0	0	13	26	39	82.7			155.5		0.1	22.5	68
1259	2011-06-12	1	0	0	1	22	14	0	0	15	21	36	56.7			87.25	5.66	2.04	24.9	54
1260	2011-06-13	1	0	1	0	47	23	0	1	32	37	70	63.2			114.55	48.185	6.89	27.8	41
1261	2011-06-14	1	0	1	0	44	28	0	2	19	51	72	106.1		2.04	148.35	99.215	18.53	29.1	35
1262	2011-06-15	1	0	1	0	44	20	0	1	21	42	64	121.7		0.1	148.35	68.03	18.53	27.6	44
1263	2011-06-16	1	0	1	0	33	20	0	4	22	27	53	74.9		0.1	140.55	28.34	4.95	23.7	62
1264	2011-06-17	1	0	1	0	37	22	0	1	18	40	59	54.1			158.75		0.1	23	69
1265	2011-06-18	1	0	0	1	26	11	0	3	18	16	37	71			163.95			23.7	73
1266	2011-06-19	1	0	0	1	22	14	0	1	18	17	36	82.7		3.98	121.05			25.4	58
1267	2011-06-20	1	0	1	0	44	44	0	3	28	57	88	80.1		0.1	94.4	39.68		28.3	56
1268	2011-06-21	1	0	1	0	33	19	0	2	22	28	52	106.1			110	28.34	2.04	29.8	44
1269	2011-06-22	1	0	1	0	26	33	0	0	13	46	59	102.2			87.25	17	1.07	26.3	71
1270	2011-06-23	1	0	1	0	28	24	0	2	17	33	52	78.8			54.1		0.1	23.6	79
1271	2011-06-24	1	0	1	0	44	23	0	1	33	33	67	39.8			50.2		0.1	21.7	70
1272	2011-06-25	1	0	0	1	27	16	0	1	21	21	43	63.2		0.1	63.2		3.01	24.3	56
1273	2011-06-26	1	0	0	1	24	19	0	1	16	26	43	63.2		0.1	72.95		7.86	25.7	49
1274	2011-06-27	1	0	1	0	36	28	0	4	27	33	64	50.2			75.55		11.74	24.3	63
1275	2011-06-28	1	0	1	0	39	39	0	3	24	51	78	84		0.1	72.3		9.8	27.6	58
1276	2011-06-29	1	0	1	0	40	19	0	1	23	35	59	110		0.1	87.9	28.34	16.59	27.5	65
1277	2011-06-30	1	0	1	0	37	17	0	3	22	29	54	89.2		5.92	104.15	28.34	20.47	27.8	70
1278	2011-07-01	1	0	1	0	56	36	0	5	34	53	92	91.8		0.1	235.45		13.68	25.2	80
1279	2011-07-02	1	0	0	1	43	27	0	3	29	38	70	54.1		2.04	245.2			24.7	82
1280	2011-07-03	1	0	0	1	21	17	0	0	19	19	38	67.1		5.92	88.55		0.1	27.1	59
1281	2011-07-04	1	0	1	0	48	31	0	2	31	46	79	76.2		0.1	69.05		0.1	29.3	48
1282	2011-07-05	1	0	1	0	23	27	0	2	18	30	50	65.8			81.4		9.8	28.7	49
1283	2011-07-06	1	0	1	0	43	21	0	3	24	37	64	77.5			98.3		10.77	27.9	61
1284	2011-07-07	1	0	1	0	26	25	0	4	21	26	51	90.5			96.35		9.8	25	61
1285	2011-07-08	1	0	1	0	55	31	0	6	39	41	86	56.7		0.1	72.3		7.86	27.6	43
1286	2011-07-09	1	0	0	1	23	17	0	4	11	25	40	58		3.98	59.3		0.1	29.3	36
1287	2011-07-10	1	0	0	1	34	21	0	0	24	31	55	69.7		3.98	63.2		4.95	28.7	54
1288	2011-07-11	1	0	1	0	43	31	0	3	27	44	74	106.1		3.98	58.65		9.8	27.9	58
1289	2011-07-12	1	0	1	0	31	19	0	5	27	18	50	65.8			97			26.8	71
1290	2011-07-13	1	0	1	0	29	32	0	1	24	36	61	82.7			107.4			26.4	72
1291	2011-07-14	1	0	1	0	35	27	0	4	25	33	62	80.1			74.25			27.5	66
1292	2011-07-15	1	0	1	0	51	18	0	2	28	39	69	76.2			82.7			25.7	67
1293	2011-07-16	1	0	0	1	43	25	0	2	21	45	68	73.6			79.45		3.98	26.7	68
1294	2011-07-17	1	0	0	1	26	11	0	1	12	24	37	69.7			78.8		3.98	25.6	74
1295	2011-07-18	1	0	1	0	43	35	0	1	22	55	78	59.3			98.3		7.86	25.4	73
1296	2011-07-19	1	0	1	0	43	19	0	2	19	41	62	43.7			91.8		7.86	25.9	71
1297	2011-07-20	1	0	1	0	29	25	0	2	21	31	54	34.6			63.2			23.9	84
1298	2011-07-21	1	0	1	0	33	17	0	1	26	23	50	43.7			57.35			26.2	76
1299	2011-07-22	1	0	1	0	29	25	0	1	22	31	54	73.6			63.85			28	75
1300	2011-07-23	1	0	0	1	36	24	0	0	23	37	60	71			70.35			30.6	68
1301	2011-07-24	1	0	0	1	18	14	0	3	16	13	32	65.8			70.35			30.3	71
1302	2011-07-25	1	0	1	0	41	37	0	3	38	37	78	76.2			66.45		0.1	26.8	78
1303	2011-07-26	1	0	1	0	37	33	0	1	26	43	70	58			80.1		2.04	29	69
1304	2011-07-27	1	0	1	0	35	37	0	2	21	49	72	73.6			85.3		3.98	26.9	70
1305	2011-07-28	1	0	1	0	38	31	0	1	35	33	69	81.4			78.8			28.3	76
1306	2011-07-29	1	0	1	0	41	34	0	2	30	43	75	106.1			76.2			25.9	85
1307	2011-07-30	1	0	0	1	19	20	0	0	18	21	39	33.3			80.75		0.1	25.6	72
1308	2011-07-31	1	0	0	1	26	25	0	1	22	28	51	55.4			83.35		3.98	29	63
1309	2011-08-01	1	0	1	0	37	33	0	2	24	44	70	113.9		2.04	62.55		3.98	28.6	78
1310	2011-08-02	1	0	1	0	51	26	0	5	36	36	77	82.7			60.6		2.04	25.9	58
1311	2011-08-03	1	0	1	0	34	30	0	3	28	33	64	61.9		0.1	80.75		3.98	25.7	63
1312	2011-08-04	1	0	1	0	39	28	0	3	34	30	67	65.8			82.7		9.8	26.6	67
1313	2011-08-05	1	0	1	0	31	21	0	4	20	28	52	72.3			78.8		14.65	26.5	70
1314	2011-08-06	1	0	0	1	24	21	0	3	19	23	45	69.7			89.85		11.74	25.4	80
1315	2011-08-07	1	0	0	1	12	16	0	1	13	14	28	38.5			107.4		5.92	25.5	85
1316	2011-08-08	1	0	1	0	48	27	0	10	22	43	75	82.7			93.1		7.86	27.7	75
1317	2011-08-09	1	0	1	0	38	19	0	1	22	34	57	80.1			76.2			29	73
1318	2011-08-10	1	0	1	0	37	21	0	2	24	32	58	77.5			87.9	22.67	7.86	27.9	65
1319	2011-08-11	1	0	1	0	24	17	0	1	18	22	41	80.1		0.1	88.55	22.67	7.86	28.5	69
1320	2011-08-12	1	0	1	0	25	17	0	0	13	29	42	80.1			69.7			27.2	78
1321	2011-08-13	1	0	0	1	26	13	0	0	11	28	39	61.9			59.95			27.1	76
1322	2011-08-14	1	0	0	1	33	17	0	1	22	27	50	85.3			84.65		2.04	27.8	73
1323	2011-08-15	1	0	1	0	30	24	0	4	20	30	54	72.3			113.9		1.07	27.5	81
1324	2011-08-16	1	0	1	0	42	33	0	0	23	52	75	30.7			98.3		0.1	24.7	78
1325	2011-08-17	1	0	1	0	34	28	0	1	25	36	62	47.6			64.5		0.1	25.1	70
1326	2011-08-18	1	0	1	0	33	19	0	0	20	32	52	34.6			62.55			22.7	78
1327	2011-08-19	1	0	1	0	36	19	0	2	16	37	55	34.6			76.85		3.98	23.5	74
1328	2011-08-20	1	0	0	1	31	21	0	2	21	29	52	48.9			81.4		2.04	24.1	67
1329	2011-08-21	1	0	0	1	24	12	0	2	17	17	36	59.3			93.1		0.1	25.1	67
1330	2011-08-22	1	0	1	0	39	28	0	4	27	36	67	74.9			104.15			25.2	64
1331	2011-08-23	1	0	1	0	49	29	0	2	34	42	78	94.4			90.5			24.2	72
1332	2011-08-24	1	0	1	0	28	29	0	3	17	37	57	58		2.04	59.3			25	66
1333	2011-08-25	1	0	1	0	30	20	0	1	18	31	50	60.6		0.1	51.5		0.1	25.4	67
1334	2011-08-26	1	0	1	0	36	19	0	1	21	33	55	60.6			63.2		0.1	24.4	72
1335	2011-08-27	1	0	0	1	35	24	0	0	16	43	59	54.1			56.7		0.1	22.6	80
1336	2011-08-28	1	0	0	1	41	24	0	1	24	40	65	48.9			67.1		0.1	24.1	69
1337	2011-08-29	1	0	1	0	26	27	0	1	15	37	53	69.7			97		0.1	25.4	76
1338	2011-08-30	1	0	1	0	36	21	0	2	23	32	57	69.7			99.6		3.01	26.5	71
1339	2011-08-31	1	0	1	0	40	35	0	2	28	45	75	89.2			90.5		3.01	26.9	74
1340	2011-09-01	1	0	1	0	48	24	0	0	28	44	72	78.8			72.95		1.07	23.1	64
1341	2011-09-02	1	0	1	0	21	29	0	2	15	33	50	43.7			60.6		3.98	23.6	61
1342	2011-09-03	1	0	0	1	23	7	0	1	15	14	30	56.7			71.65		3.01	22.7	73
1343	2011-09-04	1	0	0	1	27	14	0	0	16	25	41	60.6		3.98	71		0.1	23.8	65
1344	2011-09-05	1	0	1	0	46	30	0	1	30	45	76	69.7		2.04	71.65			23.2	63
1345	2011-09-06	1	0	1	0	38	32	0	1	21	48	70	58		3.98	84			23.8	62
1346	2011-09-07	1	0	1	0	42	19	0	3	26	32	61	77.5			73.6		0.1	23	60
1347	2011-09-08	1	0	1	0	38	18	0	0	24	32	56	52.8			57.35		2.04	20.9	68
1348	2011-09-09	1	0	1	0	38	26	0	2	19	43	64	42.4			63.85		3.98	19.7	58
1349	2011-09-10	1	0	0	1	32	32	0	2	20	42	64	42.4			87.9		3.98	15.6	78
1350	2011-09-11	1	0	0	1	39	27	0	3	35	28	66	33.3			85.95		3.98	17.9	76
1351	2011-09-12	1	0	1	0	35	39	0	1	36	37	74	60.6			74.25			17.8	82
1352	2011-09-13	1	0	1	0	44	29	0	4	25	44	73	67.1			81.4			20.2	79
1353	2011-09-14	1	0	1	0	45	37	0	2	31	49	82	68.4		2.04	78.15			21.2	76
1354	2011-09-15	1	0	1	0	37	23	0	1	23	36	60	59.3		9.8	74.9			22.3	74
1355	2011-09-16	1	0	1	0	41	28	0	4	23	42	69	58			71.65			21.3	64
1356	2011-09-17	1	0	0	1	26	21	0	3	21	23	47	21.6			64.5			16	63
1357	2011-09-18	1	0	0	1	27	9	0	1	15	20	36	56.7		3.98	51.5			15.2	54
1358	2011-09-19	1	0	1	0	45	26	0	1	29	41	71	37.2		0.1	39.15			15.6	55
1359	2011-09-20	1	0	1	0	29	35	0	4	30	30	64	68.4		13.68	39.15			17.1	54
1360	2011-09-21	1	0	1	0	26	31	0	4	20	33	57	73.6		13.68	58.65			18	53
1361	2011-09-22	1	0	1	0	26	33	0	2	31	26	59	72.3		17.56	72.3			19.7	49
1362	2011-09-23	1	0	1	0	28	29	0	2	22	33	57	81.4		23.38	68.4			20.4	61
1363	2011-09-24	1	0	0	1	35	19	0	6	19	29	54	78.8		9.8	71			20.3	54
1364	2011-09-25	1	0	0	1	20	20	0	2	12	26	40	87.9		7.86	67.1			20.9	57
1365	2011-09-26	1	0	1	0	35	24	0	1	19	39	59	89.2		9.8	65.8			20.5	59
1366	2011-09-27	1	0	1	0	36	17	0	3	15	35	53	89.2		13.68	77.5			20.3	62
1367	2011-09-28	1	0	1	0	35	43	0	4	29	45	78	81.4		7.86	93.75			20.1	78
1368	2011-09-29	1	0	1	0	22	24	0	3	17	26	46	67.1			69.7			18.1	50
1369	2011-09-30	1	0	1	0	49	24	0	4	28	41	73	61.9		7.86	44.35			14.4	39
1370	2011-10-01	0	1	0	1	25	19	0	3	14	27	44	64.5		15.62	84.65		2.04	15.5	47
1371	2011-10-02	0	1	0	1	33	11	0	4	14	26	44	46.3		7.86	98.3		2.04	15.8	27
1372	2011-10-03	0	1	1	0	30	26	0	0	20	36	56	76.2		7.86	72.3		0.1	14.4	47
1373	2011-10-04	0	1	1	0	28	22	0	1	14	35	50	64.5		9.8	63.85		0.1	15.3	54
1374	2011-10-05	0	1	1	0	35	21	0	2	18	36	56	106.1		3.98	69.05			17.4	62
1375	2011-10-06	0	1	1	0	35	26	0	5	13	43	61	71		9.8	71			16.8	41
1376	2011-10-07	0	1	1	0	30	24	0	5	21	28	54	55.4		3.98	54.1			16.8	58
1377	2011-10-08	0	1	0	1	27	21	0	2	20	26	48	99.6		15.62	60.6			19.1	68
1378	2011-10-09	0	1	0	1	42	28	0	2	28	40	70	151.6		19.5	81.4			18.1	70
1379	2011-10-10	0	1	1	0	70	41	0	1	41	69	111	106.1		19.5	78.8			17.3	60
1380	2011-10-11	0	1	1	0	42	19	0	5	22	34	61	59.3		13.68	78.8		0.1	16.6	63
1381	2011-10-12	0	1	1	0	31	27	0	1	29	28	58	72.3		13.68	80.1		0.1	17.5	69
1382	2011-10-13	0	1	1	0	29	18	0	0	24	23	47	91.8		3.98	71			16.4	76
1383	2011-10-14	0	1	1	0	40	28	0	3	20	45	68	35.9		0.1	73.6			15.2	59
1384	2011-10-15	0	1	0	1	21	14	0	1	14	20	35	39.8			78.8			14.4	52
1385	2011-10-16	0	1	0	1	31	11	0	2	15	25	42	45			51.5			15.2	47
1386	2011-10-17	0	1	1	0	25	26	0	1	14	36	51	48.9			39.15			15.3	43
1387	2011-10-18	0	1	1	0	28	24	0	1	20	31	52	59.3		3.98	41.1			14.4	67
1388	2011-10-19	0	1	1	0	43	25	0	2	27	39	68	93.1		29.2	34.6			14.9	76
1389	2011-10-20	0	1	1	0	22	24	0	0	16	30	46	120.4		21.44	41.75			15.4	67
1390	2011-10-21	0	1	1	0	37	19	0	2	16	38	56	87.9	5.66	19.5	54.1			15.3	72
1391	2011-10-22	0	1	0	1	25	19	0	2	18	24	44	120.4	5.66	25.32	67.1			14.6	77
1392	2011-10-23	0	1	0	1	20	13	0	0	15	18	33	169.8	17	33.08	84.65			11.8	78
1393	2011-10-24	0	1	1	0	39	34	0	2	27	44	73	29.4			76.2		2.04	8.8	46
1394	2011-10-25	0	1	1	0	45	13	0	1	28	29	58	61.9		5.92	59.3		1.07	9.9	45
1395	2011-10-26	0	1	1	0	26	24	0	0	17	33	50	78.8	11.33	11.74	60.6		0.1	9.6	58
1396	2011-10-27	0	1	1	0	26	13	0	3	6	30	39	89.2	11.33	7.86	57.35			10.8	68
1397	2011-10-28	0	1	1	0	38	17	0	2	21	32	55	138.6	90.71	21.44	51.5			11.2	70
1398	2011-10-29	0	1	0	1	30	25	0	2	22	31	55	142.5	85.04	23.38	59.3			11.4	71
1399	2011-10-30	0	1	0	1	15	16	0	1	9	21	31	141.2	45.35	19.5	69.7			11.5	77
1400	2011-10-31	0	1	1	0	37	28	0	4	27	34	65	89.2		2.04	79.45			14.7	73
1401	2011-11-01	0	1	1	0	55	33	0	1	34	53	88	107.4	51.02	9.8	84			15.4	65
1402	2011-11-02	0	1	1	0	51	30	0	3	33	45	81	94.4		7.86	61.25			12.6	65
1403	2011-11-03	0	1	1	0	27	15	0	0	14	28	42	76.2		7.86	50.2			12.9	62
1404	2011-11-04	0	1	1	0	27	22	0	1	13	35	49	99.6	17	11.74	58.65		3.98	13.2	79
1405	2011-11-05	0	1	0	1	49	15	0	1	28	35	64	104.8		11.74	65.15		3.01	12.3	58
1406	2011-11-06	0	1	0	1	15	20	0	2	11	22	35	68.4			63.85		3.01	10.7	53
1407	2011-11-07	0	1	1	0	34	30	0	2	20	42	64	141.2		19.5	67.75		3.98	9.4	58
1408	2011-11-08	0	1	1	0	28	27	0	1	19	35	55	139.9	68.03	25.32	65.15			9.9	57
1409	2011-11-09	0	1	1	0	20	26	0	1	17	28	46	129.5	79.37	27.26	47.6			7.9	65
1410	2011-11-10	0	1	1	0	41	22	0	1	24	38	63	93.1	85.04	17.56	42.4			7.9	62
1411	2011-11-11	0	1	1	0	39	35	0	2	24	48	74	116.5	85.04	23.38	37.85			8.6	64
1412	2011-11-12	0	1	0	1	21	19	0	1	14	25	40	133.4	147.41	29.2	46.95			9.9	48
1413	2011-11-13	0	1	0	1	18	14	0	1	17	14	32	76.2		0.1	63.85			7	32
1414	2011-11-14	0	1	1	0	44	40	0	1	34	49	84	71	17	11.74	67.75		2.04	5.7	60
1415	2011-11-15	0	1	1	0	29	26	0	1	22	32	55	81.4	68.03	17.56	63.85		5.92	6.8	80
1416	2011-11-16	0	1	1	0	37	27	0	1	25	38	64	188	34.01	48.6	58.65		9.8	7.1	81
1417	2011-11-17	0	1	1	0	22	22	0	0	13	31	44	103.5		19.5	39.8			7.3	89
1418	2011-11-18	0	1	1	0	25	9	0	1	17	16	34	68.4		5.92	39.15		3.98	8.5	82
1419	2011-11-19	0	1	0	1	20	9	0	2	11	16	29	22.9			46.95		2.04	4	57
1420	2011-11-20	0	1	0	1	24	17	0	1	19	21	41	25.5			52.8		6.89	2.1	50
1421	2011-11-21	0	1	1	0	36	19	0	1	20	34	55	94.4	119.06	13.68	71		13.68	3.8	71
1422	2011-11-22	0	1	1	0	30	19	0	0	22	27	49	160.7	204.11	21.44	72.95		15.62	5.3	64
1423	2011-11-23	0	1	1	0	26	22	0	1	14	33	48	87.9	56.69	5.92	76.85		20.47	0.5	34
1424	2011-11-24	0	1	1	0	27	25	0	3	17	32	52	65.8	107.72	7.86	80.1		16.59	0.6	50
1425	2011-11-25	0	1	1	0	21	19	0	3	17	20	40	106.1	249.47	25.32	83.35		8.83	1.5	69
1426	2011-11-26	0	1	0	1	35	9	0	0	17	27	44	112.6	260.81	23.38	88.55		8.83	4.3	71
1427	2011-11-27	0	1	0	1	20	16	0	1	18	17	36	175	323.18	58.3	89.2		11.74	3.7	67
1428	2011-11-28	0	1	1	0	27	11	0	3	16	19	38	163.3	232.46	93.22	85.3		10.77	3.2	67
1429	2011-11-29	0	1	1	0	21	17	0	0	17	21	38	30.7	73.7		74.25		7.86	2.4	34
1430	2011-11-30	0	1	1	0	22	18	0	0	19	21	40	74.9	96.38	9.8	64.5		7.86	-0.8	62

## Sheet: Warm
ID	日期	Warm	Cold	Weekday	Weekend	Male	Female	Age0-4	Age5-44	Age45-64	Age65	Totle	PM-ug/m3	SO2-ug/m3	NO2-ug/m3	Temperature	Humidity
92	2008-04-01	1	0	1	0	21	44	0	0	26	39	65	67.1	62.36	17.56	12.7	45
93	2008-04-02	1	0	1	0	30	38	0	0	20	48	68	67.1	5.66	7.86	12.4	29
94	2008-04-03	1	0	1	0	44	56	0	5	27	68	100	50.2		3.98	12.9	24
95	2008-04-04	1	0	1	0	33	38	0	1	35	35	71	81.4	85.04	27.26	16	33
96	2008-04-05	1	0	0	1	32	10	0	0	21	21	42	106.1	113.39	31.14	17.5	45
97	2008-04-06	1	0	0	1	15	27	0	3	17	22	42	87.9	90.71	29.2	15.4	63
98	2008-04-07	1	0	1	0	47	22	0	1	30	38	69	84	90.71	31.14	13.6	78
99	2008-04-08	1	0	1	0	63	24	0	2	35	50	87	89.2	102.05	46.66	14.5	68
100	2008-04-09	1	0	1	0	58	19	0	13	32	33	78	69.7	28.34	23.38	15	59
101	2008-04-10	1	0	1	0	30	52	0	7	36	39	82	63.2	22.67	23.38	11.9	56
102	2008-04-11	1	0	1	0	23	39	0	5	26	31	62	54.1	11.33	19.5	10.3	75
103	2008-04-12	1	0	0	1	46	9	0	1	17	37	55	69.7	85.04	25.32	11.4	51
104	2008-04-13	1	0	0	1	25	9	0	1	15	18	34	77.5	22.67	9.8	15.3	54
105	2008-04-14	1	0	1	0	46	24	0	1	30	39	70	97	62.36	21.44	18.8	55
106	2008-04-15	1	0	1	0	32	31	0	3	22	38	63	81.4	90.71	9.8	19.6	51
107	2008-04-16	1	0	1	0	23	32	0	0	16	39	55	115.2	107.72	27.26	20.4	55
108	2008-04-17	1	0	1	0	22	23	0	1	20	24	45	116.5	124.73	23.38	21.6	45
109	2008-04-18	1	0	1	0	44	16	0	3	21	36	60	125.6	113.39	27.26	21.4	48
110	2008-04-19	1	0	0	1	21	3	0	1	9	14	24	98.3	141.74	35.02	19.5	55
111	2008-04-20	1	0	0	1	20	6	0	1	10	15	26	61.9	39.68	11.74	13.5	82
112	2008-04-21	1	0	1	0	57	16	0	2	31	40	73	11.2			12.1	91
113	2008-04-22	1	0	1	0	39	14	0	1	23	29	53	43.7		9.8	12.2	70
114	2008-04-23	1	0	1	0	42	16	0	0	25	33	58	41.1			12.4	37
115	2008-04-24	1	0	1	0	47	17	0	6	28	30	64	80.1	28.34	7.86	13.5	52
116	2008-04-25	1	0	1	0	37	15	0	1	17	34	52	110	73.7	21.44	15.7	33
117	2008-04-26	1	0	0	1	36	6	0	3	16	23	42				16.1	33
118	2008-04-27	1	0	0	1	34	10	0	3	18	23	44	73.6		7.86	15.1	36
119	2008-04-28	1	0	1	0	40	17	0	5	23	29	57	73.6	5.66	2.04	18.4	43
120	2008-04-29	1	0	1	0	18	42	0	1	23	36	60	93.1	22.67	3.98	23	52
121	2008-04-30	1	0	1	0	16	46	0	4	15	43	62	99.6	62.36	3.98	23.1	47
122	2008-05-01	1	0	1	0	24	25	0	2	19	28	49	159.4	90.71	52.48	20.1	63
123	2008-05-02	1	0	1	0	23	34	0	1	30	26	57	107.4	17	23.38	21.9	74
124	2008-05-03	1	0	0	1	11	29	0	1	19	20	40	159.4		50.54	18.7	75
125	2008-05-04	1	0	0	1	22	34	0	1	19	36	56				17.6	44
126	2008-05-05	1	0	1	0	27	46	0	0	23	50	73	102.2	34.01	36.96	20.1	51
127	2008-05-06	1	0	1	0	42	11	0	5	24	24	53	90.5		5.92	22.1	61
128	2008-05-07	1	0	1	0	34	35	0	4	25	40	69	121.7	45.35	19.5	19	45
129	2008-05-08	1	0	1	0	40	13	0	1	22	30	53	117.8	34.01	35.02	19	43
130	2008-05-09	1	0	1	0	45	16	0	4	22	35	61	81.4		33.08	17.5	44
131	2008-05-10	1	0	0	1	28	19	0	3	20	24	47	67.1		17.56	17.3	30
132	2008-05-11	1	0	0	1	12	22	0	1	13	20	34	60.6		3.98	11.5	84
133	2008-05-12	1	0	1	0	23	29	0	4	23	25	52	9.9			11.8	75
134	2008-05-13	1	0	1	0	19	41	0	2	22	36	60	55.4		9.8	15.4	64
135	2008-05-14	1	0	1	0	32	19	0	4	17	30	51	63.2		3.98	17.1	66
136	2008-05-15	1	0	1	0	41	10	0	2	28	21	51	94.4	79.37	19.5	18.4	70
137	2008-05-16	1	0	1	0	43	14	0	6	27	24	57	99.6	90.71	19.5	20.6	65
138	2008-05-17	1	0	0	1	13	36	0	5	15	29	49	99.6	28.34	25.32	17.4	75
139	2008-05-18	1	0	0	1	20	18	0	3	7	28	38	76.2		19.5	18.3	56
140	2008-05-19	1	0	1	0	28	13	0	1	14	26	41	82.7		5.92	22.1	38
141	2008-05-20	1	0	1	0	41	15	0	1	19	36	56	95.7	17	7.86	23	46
142	2008-05-21	1	0	1	0	35	12	0	2	17	28	47	249.1	28.34	15.62	25	23
143	2008-05-22	1	0	1	0	38	16	0	5	20	29	54	117.8	22.67	9.8	24.7	47
144	2008-05-23	1	0	1	0	53	17	0	3	34	33	70	172.4	79.37	42.78	27.7	54
145	2008-05-24	1	0	0	1	32	12	0	1	19	24	44	126.9	11.33	9.8	24.8	63
146	2008-05-25	1	0	0	1	18	4	0	0	7	15	22	117.8		23.38	24.6	67
147	2008-05-26	1	0	1	0	49	13	0	0	24	38	62	99.6	11.33	17.56	28.7	56
148	2008-05-27	1	0	1	0	30	10	0	1	16	23	40	211.4			26.5	29
149	2008-05-28	1	0	1	0	26	8	0	1	11	22	34	208.8		2.04	24.9	16
150	2008-05-29	1	0	1	0	23	26	0	0	11	38	49	513	45.35	0.1	21.1	20
151	2008-05-30	1	0	1	0	22	30	0	3	19	30	52	93.1			22	17
152	2008-05-31	1	0	0	1	17	20	0	1	8	28	37	72.3	11.33		24.8	24
153	2008-06-01	1	0	0	1	9	30	0	1	12	26	39	89.2	51.02	3.98	22.7	40
154	2008-06-02	1	0	1	0	24	25	0	0	9	40	49	65.8		0.1	20.9	60
155	2008-06-03	1	0	1	0	18	29	0	5	18	24	47	61.9		3.98	18.7	70
156	2008-06-04	1	0	1	0	18	39	0	4	14	39	57	60.6		3.98	19.5	68
157	2008-06-05	1	0	1	0	21	41	0	0	19	43	62	55.4		3.98	21.7	63
158	2008-06-06	1	0	1	0	27	28	0	1	16	38	55	65.8		13.68	19.6	74
159	2008-06-07	1	0	0	1	24	12	0	3	14	19	36	77.5		5.92	21.3	72
160	2008-06-08	1	0	0	1	24	15	0	4	11	24	39	111.3	5.66	15.62	22.4	74
161	2008-06-09	1	0	1	0	40	8	0	2	16	30	48	67.1		13.68	23.4	65
162	2008-06-10	1	0	1	0	46	12	0	2	24	32	58	80.1		17.56	22.8	67
163	2008-06-11	1	0	1	0	44	12	0	3	19	34	56	69.7	11.33	17.56	24.5	50
164	2008-06-12	1	0	1	0	23	27	0	2	24	24	50	78.8	11.33	17.56	24.7	58
165	2008-06-13	1	0	1	0	33	27	0	4	22	34	60	104.8		17.56	26.1	62
166	2008-06-14	1	0	0	1	25	7	0	1	10	21	32	94.4		7.86	21.7	80
167	2008-06-15	1	0	0	1	18	4	0	0	10	12	22	59.3			21	77
168	2008-06-16	1	0	1	0	37	12	0	4	13	32	49	63.2		27.26	23	65
169	2008-06-17	1	0	1	0	38	16	0	0	17	37	54	58		13.68	20	80
170	2008-06-18	1	0	1	0	44	15	0	1	27	31	59	42.4		7.86	22.7	66
171	2008-06-19	1	0	1	0	34	12	0	0	16	30	46	102.2		3.98	26.4	60
172	2008-06-20	1	0	1	0	34	12	0	2	22	22	46	104.8		7.86	27.3	64
173	2008-06-21	1	0	0	1	33	13	0	2	14	30	46	115.2		11.74	28.2	69
174	2008-06-22	1	0	0	1	24	5	0	1	13	15	29	90.5		21.44	29.3	65
175	2008-06-23	1	0	1	0	20	35	0	3	9	43	55	93.1	11.33	9.8	24.7	66
176	2008-06-24	1	0	1	0	15	25	0	0	21	19	40	60.6		5.92	23.7	75
177	2008-06-25	1	0	1	0	19	31	0	4	13	33	50	76.2	5.66	9.8	25	75
178	2008-06-26	1	0	1	0	18	31	0	0	13	36	49	55.4		7.86	23.7	72
179	2008-06-27	1	0	1	0	22	31	0	1	21	31	53	61.9		5.92	23.5	78
180	2008-06-28	1	0	0	1	35	15	0	1	21	28	50	61.9		3.98	23.8	75
181	2008-06-29	1	0	0	1	19	10	0	0	7	22	29	73.6		5.92	24.2	82
182	2008-06-30	1	0	1	0	32	24	0	3	18	35	56	65.8		3.98	25.6	78
183	2008-07-01	1	0	1	0	34	20	0	3	27	24	54	76.2		2.04	23.8	86
184	2008-07-02	1	0	1	0	52	4	0	3	17	36	56	59.3			25.1	78
185	2008-07-03	1	0	1	0	23	14	0	2	13	22	37	77.5			28.7	72
186	2008-07-04	1	0	1	0	11	27	0	3	12	23	38	146.4		3.98	29.6	73
187	2008-07-05	1	0	0	1	13	22	0	3	10	22	35	65.8			24	87
188	2008-07-06	1	0	0	1	14	15	0	2	11	16	29	41.1			27.7	64
189	2008-07-07	1	0	1	0	28	8	0	3	11	22	36	69.7			27.8	71
190	2008-07-08	1	0	1	0	29	9	0	0	17	21	38	86.6		3.98	24.6	88
191	2008-07-09	1	0	1	0	29	14	0	0	15	28	43	33.3			25.4	82
192	2008-07-10	1	0	1	0	28	22	0	0	8	42	50	73.6			27.8	77
193	2008-07-11	1	0	1	0	44	16	0	2	21	37	60	78.8			26.6	82
194	2008-07-12	1	0	0	1	17	22	0	3	11	25	39	35.9			27.3	68
195	2008-07-13	1	0	0	1	13	9	0	1	11	10	22	64.5			29.1	62
196	2008-07-14	1	0	1	0	41	14	0	0	20	35	55	56.7			27.4	71
197	2008-07-15	1	0	1	0	38	14	0	4	18	30	52	48.9			22.5	83
198	2008-07-16	1	0	1	0	29	25	0	1	24	29	54	67.1			25.5	82
199	2008-07-17	1	0	1	0	20	40	0	3	24	33	60	121.7		0.1	28.5	68
200	2008-07-18	1	0	1	0	22	25	0	3	13	31	47	89.2		0.1	25.8	76
201	2008-07-19	1	0	0	1	28	10	0	3	15	20	38	59.3			25.6	72
202	2008-07-20	1	0	0	1	34	5	0	5	17	17	39	59.3			25.6	73
203	2008-07-21	1	0	1	0	29	11	0	3	12	25	40	55.4			26	66
204	2008-07-22	1	0	1	0	40	19	0	5	29	25	59	85.3			27.4	68
205	2008-07-23	1	0	1	0	35	19	0	8	25	21	54	120.4	34.01		28.3	70
206	2008-07-24	1	0	1	0	14	32	0	5	23	18	46	99.6	22.67		27.7	69
207	2008-07-25	1	0	1	0	12	32	0	2	12	30	44	71			27.4	68
208	2008-07-26	1	0	0	1	8	32	0	3	5	32	40	108.7			28.4	68
209	2008-07-27	1	0	0	1	25	25	0	3	16	31	50	91.8			29.3	73
210	2008-07-28	1	0	1	0	28	27	0	3	21	31	55	82.7			28.5	74
211	2008-07-29	1	0	1	0	16	31	0	3	16	28	47	108.7			29.3	76
212	2008-07-30	1	0	1	0	43	9	0	2	22	28	52	63.2			28.3	78
213	2008-07-31	1	0	1	0	29	21	0	2	19	29	50	35.9			27.4	80
214	2008-08-01	1	0	1	0	39	25	0	1	23	40	64	34.6			27.3	75
215	2008-08-02	1	0	0	1	29	9	0	1	16	21	38	38.5			26.7	65
216	2008-08-03	1	0	0	1	35	10	0	3	20	22	45	63.2			27.7	64
217	2008-08-04	1	0	1	0	31	19	0	3	16	31	50	74.9			29.5	63
218	2008-08-05	1	0	1	0	14	28	0	0	15	27	42	71	73.7		29	58
219	2008-08-06	1	0	1	0	9	29	0	1	7	30	38	77.5	11.33		28.9	68
220	2008-08-07	1	0	1	0	23	28	0	2	17	32	51	89.2			28.8	74
221	2008-08-08	1	0	1	0	39	11	0	4	14	32	50	99.6			29.7	74
222	2008-08-09	1	0	0	1	34	7	0	3	16	22	41	98.3			30.3	73
223	2008-08-10	1	0	0	1	12	23	0	0	6	29	35	94.4			30.2	73
224	2008-08-11	1	0	1	0	18	31	0	2	15	32	49	60.6			28.8	83
225	2008-08-12	1	0	1	0	20	31	0	1	20	30	51				26.3	85
226	2008-08-13	1	0	1	0	46	10	0	1	20	35	56	51.5			25.9	78
227	2008-08-14	1	0	1	0	44	10	0	3	18	32	53	61.9			27	83
228	2008-08-15	1	0	1	0	30	18	0	7	17	24	48	37.2			24.6	66
229	2008-08-16	1	0	0	1	32	12	0	1	9	35	45	55.4			24.7	59
230	2008-08-17	1	0	0	1	30	8	0	1	21	16	38	56.7			25.4	79
231	2008-08-18	1	0	1	0	38	13	0	1	16	34	51	17.7			23.1	77
232	2008-08-19	1	0	1	0	54	10	0	4	20	40	64	58			23.5	70
233	2008-08-20	1	0	1	0	35	11	0	3	18	25	46	65.8			26.5	73
234	2008-08-21	1	0	1	0	22	20	0	0	20	22	42	46.3			26.6	85
235	2008-08-22	1	0	1	0	18	32	0	1	21	28	50	29.4			22.8	72
236	2008-08-23	1	0	0	1	19	33	0	1	13	38	52	59.3			24.1	66
237	2008-08-24	1	0	0	1	20	26	0	1	13	32	46	85.3		9.8	26.6	65
238	2008-08-25	1	0	1	0	28	26	0	1	17	36	54	68.4			28.2	66
239	2008-08-26	1	0	1	0	31	20	0	2	20	29	51	68.4	56.69		26.1	67
240	2008-08-27	1	0	1	0	28	37	0	3	19	43	65	77.5	62.36	0.1	24.6	71
241	2008-08-28	1	0	1	0	38	13	0	2	19	30	51	116.5	79.37	0.1	25.8	75
242	2008-08-29	1	0	1	0	41	18	0	2	22	35	59	102.2	11.33	11.74	26.6	76
243	2008-08-30	1	0	0	1	15	19	0	2	9	23	34	82.7	90.71		27.2	83
244	2008-08-31	1	0	0	1	16	15	0	0	8	23	31	37.2			23.2	64
245	2008-09-01	1	0	1	0	20	29	0	3	19	27	49	39.8			22.6	56
246	2008-09-02	1	0	1	0	34	21	0	0	28	27	55	59.3	17	11.74	23.5	52
247	2008-09-03	1	0	1	0	44	15	0	1	24	34	59	68.4	51.02	0.1	25.4	53
248	2008-09-04	1	0	1	0	32	9	0	3	13	25	41	78.8	85.04		25.7	59
249	2008-09-05	1	0	1	0	36	18	0	5	14	35	54	67.1			25.1	76
250	2008-09-06	1	0	0	1	33	10	0	3	18	22	43	107.4		9.8	22.8	75
251	2008-09-07	1	0	0	1	18	10	0	1	5	22	28	100.9	22.67		25.4	79
252	2008-09-08	1	0	1	0	39	8	0	4	15	28	47	41.1			24.2	73
253	2008-09-09	1	0	1	0	28	15	0	2	11	30	43	56.7	34.01		23.6	84
254	2008-09-10	1	0	1	0	34	18	0	2	22	28	52	47.6		0.1	21.9	76
255	2008-09-11	1	0	1	0	44	12	0	3	15	38	56	60.6		3.98	21.6	70
256	2008-09-12	1	0	1	0	39	21	0	2	18	40	60	82.7	62.36	7.86	22.3	58
257	2008-09-13	1	0	0	1	20	21	0	0	18	23	41	59.3		0.1	24.8	64
258	2008-09-14	1	0	0	1	8	26	0	1	15	18	34	43.7			24.5	66
259	2008-09-15	1	0	1	0	9	28	0	1	14	22	37	103.5	119.06		24.6	71
260	2008-09-16	1	0	1	0	17	21	0	2	11	25	38	112.6	119.06	7.86	24.4	78
261	2008-09-17	1	0	1	0	33	14	0	4	15	28	47				23.9	67
262	2008-09-18	1	0	1	0	37	17	0	3	17	34	54	93.1	79.37		25.3	72
263	2008-09-19	1	0	1	0	42	10	0	1	20	31	52	89.2	22.67	0.1	21.5	87
264	2008-09-20	1	0	0	1	36	7	0	3	19	21	43	61.9		7.86	22.1	80
265	2008-09-21	1	0	0	1	12	18	0	2	12	16	30	81.4	11.33	7.86	22.6	87
266	2008-09-22	1	0	1	0	15	30	0	3	13	29	45	60.6			23.3	71
267	2008-09-23	1	0	1	0	27	23	0	4	13	33	50	22.9			18.5	34
268	2008-09-24	1	0	1	0	14	30	0	2	16	26	44	33.3			12.2	88
269	2008-09-25	1	0	1	0	31	18	0	4	16	31	51	17.7			16	67
270	2008-09-26	1	0	1	0	32	13	0	3	15	27	45	22.9			16.3	31
271	2008-09-27	1	0	0	1	35	16	0	2	16	33	51	54.1	5.66		15.4	55
272	2008-09-28	1	0	0	1	28	16	0	1	12	31	44	46.3			13.2	83
273	2008-09-29	1	0	1	0	31	11	0	6	18	18	42	63.2			13.7	86
274	2008-09-30	1	0	1	0	34	15	0	3	23	23	49	91.8	56.69	3.98	16.4	80
457	2009-04-01	1	0	1	0	53	40	0	5	37	51	93	45		2.04	7.8	35
458	2009-04-02	1	0	1	0	36	22	0	1	27	30	58	64.5	22.67	7.86	10.3	33
459	2009-04-03	1	0	1	0	43	35	0	4	40	34	78	65.8	17		11	47
460	2009-04-04	1	0	0	1	29	32	0	1	28	32	61	97	51.02	19.5	11.6	55
461	2009-04-05	1	0	0	1	34	17	0	1	16	34	51	86.6	102.05	29.2	14.4	40
462	2009-04-06	1	0	1	0	23	33	0	1	22	33	56	71	51.02	23.38	18.2	23
463	2009-04-07	1	0	1	0	40	40	0	6	28	46	80	86.6	79.37	5.92	19.1	31
464	2009-04-08	1	0	1	0	32	42	0	1	28	45	74	110	130.4	9.8	20	37
465	2009-04-09	1	0	1	0	45	26	0	2	25	44	71	97	119.06	13.68	20.1	32
466	2009-04-10	1	0	1	0	48	21	0	5	30	34	69	95.7	96.38		20.1	29
467	2009-04-11	1	0	0	1	21	14	0	0	19	16	35	106.1	68.03	13.68	17.4	64
468	2009-04-12	1	0	0	1	40	27	0	0	28	39	67	113.9	102.05	42.78	17.7	69
469	2009-04-13	1	0	1	0	56	35	0	2	37	52	91	126.9	113.39	21.44	18.7	61
470	2009-04-14	1	0	1	0	41	12	0	1	23	29	53	91.8	34.01	13.68	16.2	47
471	2009-04-15	1	0	1	0	43	30	0	2	20	51	73	74.9	5.66	9.8	11.5	51
472	2009-04-16	1	0	1	0	32	19	0	0	20	31	51	58			11.8	38
473	2009-04-17	1	0	1	0	34	11	0	1	12	32	45	72.3	56.69	3.98	16.1	41
474	2009-04-18	1	0	0	1	19	14	0	0	11	22	33	85.3	96.38	0.1	17.6	48
475	2009-04-19	1	0	0	1	21	25	0	0	17	29	46	71	11.33		10.8	86
476	2009-04-20	1	0	1	0	38	38	0	4	20	52	76	46.3			15.2	64
477	2009-04-21	1	0	1	0	44	32	0	1	25	50	76	34.6			16.8	27
478	2009-04-22	1	0	1	0	37	33	0	2	23	45	70	64.5		5.92	13.6	53
479	2009-04-23	1	0	1	0	34	26	0	3	17	40	60	47.6		0.1	12.3	82
480	2009-04-24	1	0	1	0	43	25	0	1	23	44	68	51.5		0.1	12.9	68
481	2009-04-25	1	0	0	1	34	34	0	1	33	34	68	85.3			14.7	25
482	2009-04-26	1	0	0	1	19	16	0	1	15	19	35	35.9			16.4	24
483	2009-04-27	1	0	1	0	55	30	0	2	31	52	85	65.8	5.66	2.04	18.4	32
484	2009-04-28	1	0	1	0	39	26	0	1	24	40	65	80.1	34.01	0.1	17.5	43
485	2009-04-29	1	0	1	0	29	14	0	3	13	27	43	65.8		9.8	17.7	53
486	2009-04-30	1	0	1	0	51	15	0	3	32	31	66	112.6	107.72	25.32	23.5	48
487	2009-05-01	1	0	1	0	25	28	0	6	17	30	53	91.8	39.68		19	70
488	2009-05-02	1	0	0	1	36	15	0	4	17	30	51	77.5		0.1	19.1	60
489	2009-05-03	1	0	0	1	29	22	0	1	16	34	51	97	96.38	3.98	23.1	30
490	2009-05-04	1	0	1	0	53	30	0	2	34	47	83	93.1	34.01		24.2	39
491	2009-05-05	1	0	1	0	56	35	0	1	39	51	91	84	51.02		22.9	37
492	2009-05-06	1	0	1	0	38	25	0	0	22	41	63	89.2	79.37	0.1	23.6	40
493	2009-05-07	1	0	1	0	34	21	0	2	28	25	55	95.7	45.35		24.8	41
494	2009-05-08	1	0	1	0	34	20	0	1	18	35	54	100.9	56.69		26	46
495	2009-05-09	1	0	0	1	31	21	0	4	18	30	52	99.6			21	68
496	2009-05-10	1	0	0	1	20	26	0	1	8	37	46	55.4			15.9	54
497	2009-05-11	1	0	1	0	52	26	0	2	34	42	78	73.6		5.92	17.8	65
498	2009-05-12	1	0	1	0	37	24	0	0	28	33	61	99.6	5.66	7.86	21.6	44
499	2009-05-13	1	0	1	0	30	16	0	1	16	29	46	85.3		7.86	22.5	39
500	2009-05-14	1	0	1	0	27	27	0	3	17	34	54	107.4	45.35		20.6	48
501	2009-05-15	1	0	1	0	52	40	0	1	40	51	92	55.4			17.7	58
502	2009-05-16	1	0	0	1	35	27	0	4	23	35	62	69.7		0.1	19.3	64
503	2009-05-17	1	0	0	1	28	22	0	2	23	25	50	91.8			22.8	16
504	2009-05-18	1	0	1	0	56	34	0	0	35	55	90	93.1			26.3	28
505	2009-05-19	1	0	1	0	40	38	0	0	29	49	78	99.6			26.9	37
506	2009-05-20	1	0	1	0	53	20	0	2	23	48	73	93.1	11.33		25.9	44
507	2009-05-21	1	0	1	0	34	27	0	0	30	31	61	86.6	11.33		21.9	54
508	2009-05-22	1	0	1	0	26	25	0	1	25	25	51	47.6			19.7	56
509	2009-05-23	1	0	0	1	35	22	0	2	24	31	57	55.4			24.4	40
510	2009-05-24	1	0	0	1	20	11	0	0	14	17	31	76.2	34.01		25	41
511	2009-05-25	1	0	1	0	32	26	0	2	10	46	58	90.5	79.37	11.74	26.1	38
512	2009-05-26	1	0	1	0	48	36	0	2	26	56	84	76.2			24.5	46
513	2009-05-27	1	0	1	0	31	24	0	1	21	33	55	98.3	39.68	11.74	25.2	49
514	2009-05-28	1	0	1	0	16	17	0	2	5	26	33	98.3	45.35	7.86	22.4	62
515	2009-05-29	1	0	1	0	24	25	0	1	15	33	49	61.9			22.7	45
516	2009-05-30	1	0	0	1	31	21	0	4	20	28	52	74.9		7.86	23	28
517	2009-05-31	1	0	0	1	23	20	0	0	18	25	43	77.5		19.5	25.9	21
518	2009-06-01	1	0	1	0	49	36	0	1	44	40	85	77.5	5.66		28.8	20
519	2009-06-02	1	0	1	0	46	19	0	5	24	36	65	97			25.8	33
520	2009-06-03	1	0	1	0	33	17	0	3	23	24	50	64.5		0.1	25.4	36
521	2009-06-04	1	0	1	0	34	18	0	2	14	36	52	69.7			27.9	26
522	2009-06-05	1	0	1	0	27	24	0	1	18	32	51	80.1			24.5	50
523	2009-06-06	1	0	0	1	22	26	0	0	14	34	48				19.8	76
524	2009-06-07	1	0	0	1	26	15	0	1	18	22	41	69.7		9.8	22.5	65
525	2009-06-08	1	0	1	0	38	27	0	2	23	40	65	78.8			21.1	85
526	2009-06-09	1	0	1	0	41	18	0	2	29	28	59	56.7			22.8	70
527	2009-06-10	1	0	1	0	39	31	0	1	25	44	70	32			25.9	34
528	2009-06-11	1	0	1	0	30	22	0	4	14	34	52	73.6			25.9	37
529	2009-06-12	1	0	1	0	25	20	0	2	20	23	45	78.8		7.86	23.7	44
530	2009-06-13	1	0	0	1	21	30	0	4	18	29	51	78.8		7.86	24.5	46
531	2009-06-14	1	0	0	1	21	22	0	5	14	24	43	78.8		9.8	25.2	50
532	2009-06-15	1	0	1	0	32	37	0	5	20	44	69	73.6		17.56	25.9	47
533	2009-06-16	1	0	1	0	34	21	0	1	25	29	55	91.8			21	85
534	2009-06-17	1	0	1	0	30	16	0	0	19	27	46	91.8			23.1	84
535	2009-06-18	1	0	1	0	37	25	0	3	20	39	62	100.9		3.98	24.7	87
536	2009-06-19	1	0	1	0	27	22	0	4	20	25	49	80.1			25.3	73
537	2009-06-20	1	0	0	1	32	12	0	4	17	23	44	372.6		15.62	26.5	52
538	2009-06-21	1	0	0	1	20	11	0	0	14	17	31	139.9			27.3	44
539	2009-06-22	1	0	1	0	49	23	0	3	33	36	72	89.2			26.7	34
540	2009-06-23	1	0	1	0	34	23	0	1	28	28	57	65.8		3.98	26.9	43
541	2009-06-24	1	0	1	0	35	29	0	2	28	34	64	129.5		27.26	29.7	47
542	2009-06-25	1	0	1	0	37	11	0	4	15	29	48	128.2		13.68	29.2	54
543	2009-06-26	1	0	1	0	18	23	0	1	14	26	41	156.8		11.74	29	60
544	2009-06-27	1	0	0	1	34	14	0	0	20	28	48	102.2		3.98	29.3	60
545	2009-06-28	1	0	0	1	31	33	0	1	34	29	64	99.6			29.4	48
546	2009-06-29	1	0	1	0	53	36	0	3	30	56	89	121.7		7.86	28.4	41
547	2009-06-30	1	0	1	0	31	26	0	2	19	36	57	87.9		9.8	28.6	34
548	2009-07-01	1	0	1	0	33	30	0	2	18	43	63	54.1			27.7	36
549	2009-07-02	1	0	1	0	44	21	0	1	30	34	65	69.7		2.04	28.4	42
550	2009-07-03	1	0	1	0	36	29	0	3	25	37	65	71		0.1	29.7	46
551	2009-07-04	1	0	0	1	39	8	0	2	14	31	47	106.1		7.86	31	46
552	2009-07-05	1	0	0	1	22	12	0	0	12	22	34	111.3		0.1	30	52
553	2009-07-06	1	0	1	0	41	43	0	3	40	41	84	123			27.9	70
554	2009-07-07	1	0	1	0	38	26	0	0	32	32	64	84		7.86	28.1	67
555	2009-07-08	1	0	1	0	34	11	0	1	16	28	45	86.6		3.98	24.2	80
556	2009-07-09	1	0	1	0	38	18	0	1	16	39	56	48.9		5.92	25.6	66
557	2009-07-10	1	0	1	0	33	25	0	4	23	31	58	74.9		0.1	28.7	63
558	2009-07-11	1	0	0	1	26	22	0	1	12	35	48	99.6			27.8	72
559	2009-07-12	1	0	0	1	26	17	0	1	12	30	43	86.6		-9.6	27.9	59
560	2009-07-13	1	0	1	0	37	23	0	2	17	41	60	91.8			27.3	68
561	2009-07-14	1	0	1	0	47	12	0	1	25	33	59	46.3		0.1	27	59
562	2009-07-15	1	0	1	0	43	19	0	1	23	38	62	78.8		3.98	30.6	54
563	2009-07-16	1	0	1	0	21	44	0	0	18	47	65	95.7			27	70
564	2009-07-17	1	0	1	0	27	25	0	1	21	30	52	56.7			21.7	93
565	2009-07-18	1	0	0	1	30	24	0	1	17	36	54	34.6			26.4	72
566	2009-07-19	1	0	0	1	16	15	0	1	10	20	31	71			28.2	70
567	2009-07-20	1	0	1	0	48	22	0	2	27	41	70	99.6			28.4	75
568	2009-07-21	1	0	1	0	20	29	0	2	18	29	49	108.7		9.8	29.3	66
569	2009-07-22	1	0	1	0	38	8	0	3	13	30	46				27.2	74
570	2009-07-23	1	0	1	0	40	13	0	2	14	37	53	87.9			23.3	84
571	2009-07-24	1	0	1	0	44	21	0	2	22	41	65	43.7			22.8	82
572	2009-07-25	1	0	0	1	28	17	0	2	19	24	45	55.4			24.7	71
573	2009-07-26	1	0	0	1	28	14	0	0	23	19	42	73.6		9.8	25.6	71
574	2009-07-27	1	0	1	0	56	18	0	7	25	42	74	71		2.04	25.5	78
575	2009-07-28	1	0	1	0	45	13	0	2	24	32	58	72.3		2.04	25.8	81
576	2009-07-29	1	0	1	0	42	23	0	0	25	40	65	104.8		0.1	27.2	79
577	2009-07-30	1	0	1	0	29	44	0	1	22	50	73	146.4		0.1	27.7	79
578	2009-07-31	1	0	1	0	30	29	0	1	11	46	58	124.3		9.8	26.5	81
579	2009-08-01	1	0	0	1	37	23	0	1	17	42	60	102.2		3.98	27.6	82
580	2009-08-02	1	0	0	1	30	22	0	3	18	31	52	77.5			25.7	85
581	2009-08-03	1	0	1	0	48	26	0	3	19	52	74	81.4			26.6	82
582	2009-08-04	1	0	1	0	27	26	0	0	23	30	53	86.6		0.1	25.6	85
583	2009-08-05	1	0	1	0	38	23	0	1	30	30	61	60.6		3.98	24.8	85
584	2009-08-06	1	0	1	0	31	15	0	2	20	24	46	69.7		9.8	25.4	85
585	2009-08-07	1	0	1	0	39	14	0	1	22	30	53	63.2		2.04	26.5	82
586	2009-08-08	1	0	0	1	35	25	0	1	24	35	60	58			27.4	73
587	2009-08-09	1	0	0	1	27	28	0	1	24	30	55	63.2			27.5	76
588	2009-08-10	1	0	1	0	32	20	0	0	19	33	52				26.8	84
589	2009-08-11	1	0	1	0	55	17	0	1	29	42	72	94.4		7.86	27.8	76
590	2009-08-12	1	0	1	0	61	22	0	6	41	36	83	104.8		9.8	29.1	67
591	2009-08-13	1	0	1	0	38	20	0	3	25	30	58	134.7		19.5	29.5	72
592	2009-08-14	1	0	1	0	63	19	0	2	35	45	82	130.8			29.9	61
593	2009-08-15	1	0	0	1	28	39	0	3	32	32	67	110			29.8	61
594	2009-08-16	1	0	0	1	36	18	0	3	18	33	54	123			28.1	78
595	2009-08-17	1	0	1	0	44	32	0	5	32	39	76	86.6			23.7	91
596	2009-08-18	1	0	1	0	45	23	0	3	28	37	68	68.4		0.1	25.5	79
597	2009-08-19	1	0	1	0	17	40	0	2	16	39	57	78.8		2.04	24.8	88
598	2009-08-20	1	0	1	0	23	33	0	2	19	35	56	42.4			27.2	59
599	2009-08-21	1	0	1	0	39	30	0	1	35	33	69	78.8			24.5	70
600	2009-08-22	1	0	0	1	48	24	0	5	35	32	72	48.9			21	86
601	2009-08-23	1	0	0	1	31	24	0	1	22	32	55	69.7			25.3	79
602	2009-08-24	1	0	1	0	71	28	0	1	37	61	99	87.9		2.04	23.1	82
603	2009-08-25	1	0	1	0	45	27	0	2	28	42	72	91.8		0.1	25.3	86
604	2009-08-26	1	0	1	0	40	19	0	2	23	34	59	111.3		13.68	25.3	89
605	2009-08-27	1	0	1	0	31	18	0	4	18	27	49	78.8		0.1	24.9	83
606	2009-08-28	1	0	1	0	35	20	0	0	23	32	55	76.2		3.98	24.1	62
607	2009-08-29	1	0	0	1	26	23	0	2	15	32	49	56.7		0.1	23.2	62
608	2009-08-30	1	0	0	1	12	31	0	0	9	34	43	60.6		0.1	20.8	63
609	2009-08-31	1	0	1	0	37	22	0	3	20	36	59	68.4			20.8	63
610	2009-09-01	1	0	1	0	34	17	0	2	25	24	51	82.7			22.4	65
611	2009-09-02	1	0	1	0	39	32	0	2	38	31	71	100.9			23	72
612	2009-09-03	1	0	1	0	46	21	0	2	20	45	67	99.6		7.86	23.6	80
613	2009-09-04	1	0	1	0	23	27	0	0	18	32	50	81.4			25.1	92
614	2009-09-05	1	0	0	1	30	18	0	3	17	28	48	37.2			23.8	88
615	2009-09-06	1	0	0	1	32	5	0	0	16	21	37	45		-13.48	24.3	82
616	2009-09-07	1	0	1	0	40	41	0	1	34	46	81	29.4			17.3	82
617	2009-09-08	1	0	1	0	34	32	0	1	29	36	66	56.7			16.6	80
618	2009-09-09	1	0	1	0	29	25	0	2	22	30	54	80.1		9.8	17.6	76
619	2009-09-10	1	0	1	0	36	34	0	1	23	46	70	104.8		25.32	18.6	68
620	2009-09-11	1	0	1	0	20	19	0	1	15	23	39	73.6	28.34		20.6	59
621	2009-09-12	1	0	0	1	25	21	0	1	14	31	46	47.6			20.7	38
622	2009-09-13	1	0	0	1	37	8	0	1	15	29	45	67.1			21.8	53
623	2009-09-14	1	0	1	0	38	35	0	1	30	42	73	68.4	11.33		21.3	75
624	2009-09-15	1	0	1	0	23	27	0	3	24	23	50	104.8		0.1	21.2	67
625	2009-09-16	1	0	1	0	36	17	0	3	24	26	53	100.9		2.04	22.4	73
626	2009-09-17	1	0	1	0	34	27	0	4	18	39	61	81.4			22.5	74
627	2009-09-18	1	0	1	0	28	27	0	2	22	31	55	91.8		5.92	22.4	82
628	2009-09-19	1	0	0	1	25	22	0	1	14	32	47	59.3			22.1	85
629	2009-09-20	1	0	0	1	33	19	0	3	12	37	52	108.7			21.3	66
630	2009-09-21	1	0	1	0	59	44	0	1	32	70	103	98.3			16.7	58
631	2009-09-22	1	0	1	0	27	28	0	2	27	26	55	93.1	28.34	3.98	17.8	54
632	2009-09-23	1	0	1	0	45	22	0	5	22	40	67	98.3	79.37	2.04	19.3	63
633	2009-09-24	1	0	1	0	32	15	0	3	18	26	47	111.3	11.33	19.5	19.9	74
634	2009-09-25	1	0	1	0	40	22	0	5	16	41	62	99.6	11.33	17.56	22.3	85
635	2009-09-26	1	0	0	1	31	37	0	6	25	37	68	115.2	22.67	23.38	21.5	83
636	2009-09-27	1	0	0	1	39	22	0	1	26	34	61	56.7			22.5	88
637	2009-09-28	1	0	1	0	45	31	0	3	26	47	76	86.6		21.44	19.5	87
638	2009-09-29	1	0	1	0	24	15	0	0	13	26	39	99.6		19.5	19.8	85
639	2009-09-30	1	0	1	0	33	23	0	1	18	37	56	94.4		15.62	20.6	79
822	2010-04-01	1	0	1	0	30	16	0	0	19	27	46	117.8	62.36	17.56	9.8	20
823	2010-04-02	1	0	1	0	19	15	0	1	14	19	34	74.9		9.8	7.3	28
824	2010-04-03	1	0	0	1	15	16	0	2	13	16	31	68.4	56.69	23.38	11.2	38
825	2010-04-04	1	0	0	1	22	17	0	1	20	18	39	129.5	113.39	17.56	14.7	42
826	2010-04-05	1	0	1	0	21	10	0	2	12	17	31	94.4	68.03	33.08	9.2	71
827	2010-04-06	1	0	1	0	39	25	0	2	29	33	64	42.4		7.86	9	51
828	2010-04-07	1	0	1	0	34	18	0	2	20	30	52	67.1	22.67	13.68	12.5	34
829	2010-04-08	1	0	1	0	30	17	0	0	20	27	47	93.1	68.03	5.92	14.8	41
830	2010-04-09	1	0	1	0	23	16	0	2	13	24	39	115.2	102.05	19.5	10.5	63
831	2010-04-10	1	0	0	1	17	14	0	0	11	20	31	65.8	62.36	19.5	9.1	57
832	2010-04-11	1	0	0	1	17	11	0	1	11	16	28	55.4	79.37	17.56	7.3	57
833	2010-04-12	1	0	1	0	26	17	0	0	25	18	43	58	79.37	33.08	7.4	45
834	2010-04-13	1	0	1	0	23	23	0	1	17	28	46	51.5			6.6	27
835	2010-04-14	1	0	1	0	25	26	0	1	28	22	51	71	17	23.38	7.9	43
836	2010-04-15	1	0	1	0	25	14	0	1	16	22	39	68.4			8.3	66
837	2010-04-16	1	0	1	0	23	15	0	2	15	22	39	72.3	73.7	7.86	9	71
838	2010-04-17	1	0	0	1	16	8	0	0	4	20	24	65.8		21.44	8.9	76
839	2010-04-18	1	0	0	1	18	17	0	0	12	23	35	99.6	68.03	33.08	13.8	68
840	2010-04-19	1	0	1	0	39	23	0	2	22	38	62	169.8	141.74	46.66	13.8	80
841	2010-04-20	1	0	1	0	53	15	0	5	35	28	68	50.2		13.68	12.9	60
842	2010-04-21	1	0	1	0	34	17	0	0	16	35	51	60.6	79.37	23.38	13.8	41
843	2010-04-22	1	0	1	0	44	14	0	1	25	32	58	46.3		7.86	11.5	65
844	2010-04-23	1	0	1	0	29	25	0	1	17	36	54	51.5		17.56	13.6	45
845	2010-04-24	1	0	0	1	27	23	0	0	13	37	50	59.3	34.01	9.8	16.4	42
846	2010-04-25	1	0	0	1	20	8	0	0	11	17	28	77.5	79.37	2.04	15.1	58
847	2010-04-26	1	0	1	0	39	19	0	1	22	35	58	38.5			9.7	51
848	2010-04-27	1	0	1	0	35	29	0	5	24	35	64	47.6			9.9	28
849	2010-04-28	1	0	1	0	35	19	0	3	19	31	53	61.9			10.5	31
850	2010-04-29	1	0	1	0	33	18	0	2	19	30	51	55.4		0.1	13.6	31
851	2010-04-30	1	0	1	0	30	15	0	0	17	28	45	61.9		7.86	16.7	26
852	2010-05-01	1	0	0	1	26	15	0	2	15	24	41	77.5	62.36	7.86	21.4	31
853	2010-05-02	1	0	0	1	22	14	0	0	14	22	36	128.2	73.7	13.68	24.2	40
854	2010-05-03	1	0	1	0	28	15	0	1	16	26	43	138.6	51.02	36.96	20.2	51
855	2010-05-04	1	0	1	0	28	15	0	2	20	21	43	95.7		11.74	17.2	84
856	2010-05-05	1	0	1	0	33	20	0	0	23	30	53	93.1		29.2	19.7	64
857	2010-05-06	1	0	1	0	20	20	0	1	14	25	40	21.6			20.1	30
858	2010-05-07	1	0	1	0	31	32	0	2	26	35	63	59.3		9.8	22	39
859	2010-05-08	1	0	0	1	27	17	0	0	17	27	44	202.3	51.02	44.72	20.6	51
860	2010-05-09	1	0	0	1	21	14	0	1	17	17	35	123	79.37	31.14	17.5	44
861	2010-05-10	1	0	1	0	34	11	0	0	21	23	44	68.4		5.92	18.5	39
862	2010-05-11	1	0	1	0	32	22	0	0	17	37	54	51.5			18.2	38
863	2010-05-12	1	0	1	0	34	22	0	1	24	31	56	30.7			17.2	52
864	2010-05-13	1	0	1	0	24	19	0	2	13	28	43	56.7		27.26	19.3	48
865	2010-05-14	1	0	1	0	27	25	0	1	18	33	52	64.5	51.02	13.68	20.5	48
866	2010-05-15	1	0	0	1	17	14	0	2	11	18	31	84	124.73	17.56	22.7	44
867	2010-05-16	1	0	0	1	19	14	0	2	18	12	32	81.4	79.37	11.74	18.5	75
868	2010-05-17	1	0	1	0	36	22	0	6	20	32	58	33.3		7.86	16.1	90
869	2010-05-18	1	0	1	0	57	29	0	5	27	54	86	54.1		5.92	18	68
870	2010-05-19	1	0	1	0	27	18	0	1	16	28	45	93.1		13.68	23.8	38
871	2010-05-20	1	0	1	0	33	16	0	3	18	28	49	81.4	73.7	17.56	26.4	35
872	2010-05-21	1	0	1	0	43	20	0	8	22	33	63	93.1	28.34	15.62	24.1	48
873	2010-05-22	1	0	0	1	33	18	0	4	19	28	51	125.6	39.68	33.08	22.9	56
874	2010-05-23	1	0	0	1	30	25	0	2	27	26	55	65.8	79.37	3.98	23	50
875	2010-05-24	1	0	1	0	36	29	0	3	33	29	65	82.7	11.33	15.62	23.6	48
876	2010-05-25	1	0	1	0	33	18	0	1	19	31	51	55.4		11.74	25.8	30
877	2010-05-26	1	0	1	0	18	17	0	0	9	26	35	78.8	5.66	19.5	25.3	42
878	2010-05-27	1	0	1	0	28	15	0	1	19	23	43	67.1	5.66	15.62	23	57
879	2010-05-28	1	0	1	0	26	19	0	2	19	24	45	74.9		29.2	20.5	80
880	2010-05-29	1	0	0	1	29	18	0	2	17	28	47	107.4		23.38	25.1	58
881	2010-05-30	1	0	0	1	45	19	0	2	21	41	64	89.2		19.5	22.6	59
882	2010-05-31	1	0	1	0	40	23	0	0	27	36	63	52.8		3.98	20.7	66
883	2010-06-01	1	0	1	0	43	16	0	3	24	32	59	52.8		3.98	20.9	65
884	2010-06-02	1	0	1	0	28	20	0	2	17	29	48	56.7		3.98	20.7	66
885	2010-06-03	1	0	1	0	39	18	0	1	16	40	57	80.1		17.56	21.3	65
886	2010-06-04	1	0	1	0	41	14	0	2	24	29	55	64.5		11.74	22.8	55
887	2010-06-05	1	0	0	1	30	17	0	1	19	27	47	89.2		23.38	24.2	59
888	2010-06-06	1	0	0	1	16	11	0	0	11	16	27	104.8	22.67	13.68	25.6	58
889	2010-06-07	1	0	1	0	37	14	0	1	19	31	51	119.1	79.37	9.8	25.8	56
890	2010-06-08	1	0	1	0	29	13	0	2	15	25	42	89.2	90.71	9.8	26.3	47
891	2010-06-09	1	0	1	0	45	24	0	1	22	46	69	80.1	56.69	7.86	25.3	51
892	2010-06-10	1	0	1	0	23	16	0	2	19	18	39	72.3		3.98	21.5	76
893	2010-06-11	1	0	1	0	39	15	0	3	16	35	54	37.2			20.9	77
894	2010-06-12	1	0	0	1	36	29	0	4	21	40	65	55.4		11.74	23.1	71
895	2010-06-13	1	0	0	1	19	6	0	2	10	13	25	73.6		3.98	24.4	72
896	2010-06-14	1	0	1	0	29	25	0	3	20	31	54	72.3		2.04	25.1	68
897	2010-06-15	1	0	1	0	27	23	0	5	19	26	50	107.4		15.62	27.7	71
898	2010-06-16	1	0	1	0	27	28	0	5	25	25	55	115.2		15.62	28.5	57
899	2010-06-17	1	0	1	0	17	17	0	2	9	23	34	117.8		3.98	22.6	78
900	2010-06-18	1	0	1	0	32	22	0	3	31	20	54	76.2			21	86
901	2010-06-19	1	0	0	1	15	19	0	2	18	14	34	73.6		3.98	23.5	79
902	2010-06-20	1	0	0	1	34	10	0	4	16	24	44	99.6		9.8	25.7	61
903	2010-06-21	1	0	1	0	42	25	0	4	32	31	67	76.2		5.92	26	62
904	2010-06-22	1	0	1	0	35	22	0	6	27	24	57	107.4		7.86	24.2	63
905	2010-06-23	1	0	1	0	33	13	0	1	18	27	46	55.4		7.86	23.6	56
906	2010-06-24	1	0	1	0	15	20	0	1	12	22	35	65.8		13.68	25	58
907	2010-06-25	1	0	1	0	21	19	0	3	17	20	40	85.3		17.56	25.3	63
908	2010-06-26	1	0	0	1	19	21	0	2	15	23	40	74.9		11.74	24.7	54
909	2010-06-27	1	0	0	1	23	15	0	1	16	21	38	85.3		23.38	26.2	63
910	2010-06-28	1	0	1	0	32	17	0	1	24	24	49	107.4		13.68	27.4	66
911	2010-06-29	1	0	1	0	31	40	0	1	32	38	71				25.9	74
912	2010-06-30	1	0	1	0	32	22	0	1	29	24	54	82.7		0.1	25.5	77
913	2010-07-01	1	0	1	0	26	14	0	1	19	20	40	74.9		7.86	23.2	92
914	2010-07-02	1	0	1	0	29	22	0	1	27	23	51	55.4		0.1	27.3	70
915	2010-07-03	1	0	0	1	16	20	0	2	16	18	36	81.4		3.98	29.4	67
916	2010-07-04	1	0	0	1	11	12	0	1	9	13	23	80.1		15.62	31	55
917	2010-07-05	1	0	1	0	38	19	0	3	20	34	57	94.4		25.32	31.9	47
918	2010-07-06	1	0	1	0	27	19	0	3	18	25	46	77.5		9.8	32.1	39
919	2010-07-07	1	0	1	0	21	19	0	1	19	20	40	72.3		9.8	27.5	67
920	2010-07-08	1	0	1	0	25	14	0	6	13	20	39	60.6		9.8	28.2	58
921	2010-07-09	1	0	1	0	32	28	0	7	22	31	60	81.4		13.68	25.8	75
922	2010-07-10	1	0	0	1	32	15	0	3	17	27	47	52.8		0.1	23.2	85
923	2010-07-11	1	0	0	1	17	14	0	1	10	20	31	55.4		0.1	25.1	76
924	2010-07-12	1	0	1	0	51	27	0	3	37	38	78	68.4		2.04	26.3	80
925	2010-07-13	1	0	1	0	36	22	0	0	17	41	58	73.6		5.92	24.4	84
926	2010-07-14	1	0	1	0	37	21	0	4	19	35	58	71		21.44	25.3	78
927	2010-07-15	1	0	1	0	15	20	0	0	15	20	35	93.1		17.56	26.3	79
928	2010-07-16	1	0	1	0	41	18	0	1	21	37	59	95.7		13.68	28.1	71
929	2010-07-17	1	0	0	1	16	13	0	0	8	21	29	93.1		5.92	27.5	75
930	2010-07-18	1	0	0	1	39	13	0	2	18	32	52	125.6		11.74	28.2	74
931	2010-07-19	1	0	1	0	29	20	0	1	25	23	49	95.7			24.7	86
932	2010-07-20	1	0	1	0	23	27	0	0	27	23	50	12.5			24.1	81
933	2010-07-21	1	0	1	0	27	15	0	2	16	24	42	71			26	80
934	2010-07-22	1	0	1	0	35	18	0	1	16	36	53	86.6		7.86	28.2	76
935	2010-07-23	1	0	1	0	34	11	0	1	13	31	45	104.8		3.98	29.6	74
936	2010-07-24	1	0	0	1	19	13	0	3	13	16	32	81.4			29.9	68
937	2010-07-25	1	0	0	1	10	13	0	2	7	14	23	87.9			29.6	74
938	2010-07-26	1	0	1	0	38	22	0	3	25	32	60	119.1			30	75
939	2010-07-27	1	0	1	0	24	10	0	5	10	19	34	139.9			30	75
940	2010-07-28	1	0	1	0	18	9	0	3	9	15	27	97			30.2	73
941	2010-07-29	1	0	1	0	20	19	0	2	11	26	39	78.8			31.4	73
942	2010-07-30	1	0	1	0	25	14	0	0	14	25	39	78.8			31.8	76
943	2010-07-31	1	0	0	1	23	8	0	2	16	13	31	91.8			29.9	78
944	2010-08-01	1	0	0	1	30	22	0	1	26	25	52	29.4			25.9	62
945	2010-08-02	1	0	1	0	27	26	0	0	18	35	53	60.6		0.1	27.3	55
946	2010-08-03	1	0	1	0	46	23	0	2	29	38	69	67.1		7.86	27.8	60
947	2010-08-04	1	0	1	0	26	16	0	0	15	27	42	146.4		3.98	28	78
948	2010-08-05	1	0	1	0	14	19	0	0	13	20	33	71		2.04	27.1	62
949	2010-08-06	1	0	1	0	20	21	0	1	10	30	41	42.4		3.98	26.7	45
950	2010-08-07	1	0	0	1	21	9	0	0	14	16	30	67.1		3.98	26.6	67
951	2010-08-08	1	0	0	1	19	14	0	3	12	18	33	56.7			25.5	82
952	2010-08-09	1	0	1	0	22	24	0	1	15	30	46	71			27.7	79
953	2010-08-10	1	0	1	0	31	16	0	2	16	29	47	78.8		3.98	27.7	76
954	2010-08-11	1	0	1	0	23	14	0	2	15	20	37	54.1			24.3	88
955	2010-08-12	1	0	1	0	27	5	0	1	19	12	32	52.8		7.86	26.6	77
956	2010-08-13	1	0	1	0	17	23	0	0	17	23	40	69.7			26.5	88
957	2010-08-14	1	0	0	1	15	14	0	0	11	18	29	87.9			28.7	67
958	2010-08-15	1	0	0	1	20	7	0	1	12	14	27	76.2		7.86	27.4	47
959	2010-08-16	1	0	1	0	34	17	0	3	18	30	51	77.5		7.86	28.3	58
960	2010-08-17	1	0	1	0	16	25	0	4	18	19	41	76.2		7.86	28.1	65
961	2010-08-18	1	0	1	0	22	15	0	1	15	21	37	111.3		0.1	27.8	73
962	2010-08-19	1	0	1	0	26	15	0	1	16	24	41	73.6			24	91
963	2010-08-20	1	0	1	0	29	23	0	1	17	34	52	56.7		3.98	24.5	88
964	2010-08-21	1	0	0	1	19	18	0	1	12	24	37	8.6			22.5	89
965	2010-08-22	1	0	0	1	16	16	0	0	15	17	32	7.3			21.6	79
966	2010-08-23	1	0	1	0	33	29	0	1	19	42	62	54.1		5.92	22.8	79
967	2010-08-24	1	0	1	0	19	13	0	2	5	25	32	60.6			22	76
968	2010-08-25	1	0	1	0	21	24	0	0	14	31	45	52.8		3.98	22.7	72
969	2010-08-26	1	0	1	0	16	23	0	2	6	31	39	81.4		17.56	24.5	70
970	2010-08-27	1	0	1	0	19	23	0	1	13	28	42	95.7		17.56	25	68
971	2010-08-28	1	0	0	1	21	22	0	2	13	28	43	60.6		3.98	25.5	62
972	2010-08-29	1	0	0	1	13	14	0	0	13	14	27	60.6		7.86	25.4	68
973	2010-08-30	1	0	1	0	28	15	0	0	21	22	43	84		9.8	24.9	75
974	2010-08-31	1	0	1	0	26	12	0	1	18	19	38	99.6		0.1	26.3	72
975	2010-09-01	1	0	1	0	16	9	0	1	12	12	25	115.2		5.92	24.4	79
976	2010-09-02	1	0	1	0	32	21	0	1	16	36	53	95.7	11.33	11.74	24.7	75
977	2010-09-03	1	0	1	0	35	16	0	3	15	33	51	108.7	17	5.92	24.4	70
978	2010-09-04	1	0	0	1	18	14	0	0	9	23	32	63.2		3.98	24.6	66
979	2010-09-05	1	0	0	1	19	9	0	0	11	17	28	73.6	5.66	7.86	24.8	75
980	2010-09-06	1	0	1	0	31	19	0	2	14	34	50				25.6	72
981	2010-09-07	1	0	1	0	24	14	0	3	15	20	38	113.9		7.86	25.2	66
982	2010-09-08	1	0	1	0	26	20	0	1	20	25	46	50.2		0.1	22.8	48
983	2010-09-09	1	0	1	0	35	19	0	2	28	24	54	77.5		15.62	21.6	64
984	2010-09-10	1	0	1	0	17	19	0	0	10	26	36	95.7	51.02	33.08	22.9	59
985	2010-09-11	1	0	0	1	18	10	0	2	12	14	28	63.2		13.68	24.6	53
986	2010-09-12	1	0	0	1	17	9	0	0	11	15	26	87.9		23.38	25.6	56
987	2010-09-13	1	0	1	0	38	25	0	4	22	37	63	87.9		15.62	25.8	59
988	2010-09-14	1	0	1	0	18	15	0	4	11	18	33	132.1	45.35	17.56	26.4	64
989	2010-09-15	1	0	1	0	19	18	0	0	13	24	37	132.1	34.01	13.68	25.6	74
990	2010-09-16	1	0	1	0	28	10	0	1	15	22	38	110	39.68	0.1	25.1	72
991	2010-09-17	1	0	1	0	19	8	0	0	15	12	27	61.9			18.4	87
992	2010-09-18	1	0	0	1	20	21	0	0	17	24	41	0.8			13.7	88
993	2010-09-19	1	0	0	1	12	10	0	0	8	14	22	26.8		0.1	18	75
994	2010-09-20	1	0	1	0	27	33	0	0	23	37	60	61.9		3.98	17.8	83
995	2010-09-21	1	0	1	0	29	17	0	3	23	20	46	35.9		7.86	14	87
996	2010-09-22	1	0	1	0	15	17	0	1	14	17	32	7.3		9.8	15.6	58
997	2010-09-23	1	0	1	0	25	10	0	0	11	24	35	41.1		7.86	17.1	61
998	2010-09-24	1	0	1	0	24	13	0	2	15	20	37	69.7		19.5	18	65
999	2010-09-25	1	0	0	1	34	24	0	3	21	34	58	54.1		7.86	17.5	66
1000	2010-09-26	1	0	0	1	13	11	0	1	15	8	24	51.5		3.98	17.7	64
1001	2010-09-27	1	0	1	0	36	21	0	5	21	31	57	67.1		11.74	16.4	62
1002	2010-09-28	1	0	1	0	37	23	0	3	23	34	60	33.3		3.98	14.7	38
1003	2010-09-29	1	0	1	0	23	16	0	3	15	21	39	42.4		15.62	14.9	63
1004	2010-09-30	1	0	1	0	27	14	0	1	20	20	41	78.8		35.02	17.3	71
1187	2011-04-01	1	0	1	0	70	50	0	7	49	64	120	172.4	73.7	23.38	9.2	40
1188	2011-04-02	1	0	0	1	42	19	0	5	28	28	61	90.5		3.98	6.6	64
1189	2011-04-03	1	0	0	1	37	22	0	1	22	36	59	82.7		11.74	9.5	47
1190	2011-04-04	1	0	1	0	36	21	0	5	23	29	57	80.1	11.33	13.68	13.2	26
1191	2011-04-05	1	0	1	0	42	45	0	1	36	50	87	97	22.67	13.68	12.8	32
1192	2011-04-06	1	0	1	0	46	18	0	3	17	44	64	104.8	79.37	13.68	12.9	49
1193	2011-04-07	1	0	1	0	31	43	0	1	30	43	74	102.2		3.98	13.6	42
1194	2011-04-08	1	0	1	0	45	22	0	3	17	47	67	102.2			14.3	24
1195	2011-04-09	1	0	0	1	56	22	0	12	32	34	78	126.9		5.92	16.9	31
1196	2011-04-10	1	0	0	1	44	28	0	8	29	35	72	228.3		0.1	13.4	20
1197	2011-04-11	1	0	1	0	43	49	0	3	37	52	92	82.7		0.1	13	22
1198	2011-04-12	1	0	1	0	71	43	0	1	43	70	114	91.8	5.66	3.98	16.5	27
1199	2011-04-13	1	0	1	0	63	30	0	2	44	47	93	137.3	90.71	9.8	17.4	45
1200	2011-04-14	1	0	1	0	48	27	0	2	30	43	75	159.4	107.72	27.26	22	37
1201	2011-04-15	1	0	1	0	48	28	0	4	19	53	76	137.3	28.34	9.8	18.4	30
1202	2011-04-16	1	0	0	1	23	31	0	4	21	29	54	143.8		0.1	16.4	30
1203	2011-04-17	1	0	0	1	26	20	0	2	11	33	46	173.7			16.8	23
1204	2011-04-18	1	0	1	0	49	46	0	4	42	49	95	154.2			14.7	16
1205	2011-04-19	1	0	1	0	62	26	0	4	33	51	88	87.9			15.7	33
1206	2011-04-20	1	0	1	0	47	31	0	5	30	43	78	100.9	39.68		18.8	36
1207	2011-04-21	1	0	1	0	54	21	0	3	26	46	75	119.1	17	2.04	12.6	74
1208	2011-04-22	1	0	1	0	46	32	0	3	29	46	78	55.4		0.1	10.8	77
1209	2011-04-23	1	0	0	1	30	19	0	3	18	28	49	52.8			11.4	70
1210	2011-04-24	1	0	0	1	23	25	0	1	16	31	48	47.6		0.1	14	42
1211	2011-04-25	1	0	1	0	55	39	0	3	43	49	95	78.8		5.92	12.7	59
1212	2011-04-26	1	0	1	0	54	45	0	3	43	53	99	67.1		9.8	14.3	53
1213	2011-04-27	1	0	1	0	58	36	0	3	40	51	94	84		13.68	13	53
1214	2011-04-28	1	0	1	0	23	31	0	0	24	30	54	60.6		5.92	17	43
1215	2011-04-29	1	0	1	0	39	29	0	4	21	43	68	115.2	28.34	27.26	18.1	54
1216	2011-04-30	1	0	0	1	44	37	0	5	27	49	81	93.1		13.68	17.5	47
1217	2011-05-01	1	0	0	1	44	29	0	2	27	44	73	377.8			20.4	21
1218	2011-05-02	1	0	1	0	21	14	0	1	14	20	35	112.6			21.4	22
1219	2011-05-03	1	0	1	0	43	35	0	5	31	42	78	64.5		0.1	19.2	22
1220	2011-05-04	1	0	1	0	35	26	0	4	21	36	61	73.6			16.4	55
1221	2011-05-05	1	0	1	0	39	20	0	4	27	28	59	89.2		9.8	18.3	61
1222	2011-05-06	1	0	1	0	56	21	0	4	28	45	77	107.4		11.74	20.1	40
1223	2011-05-07	1	0	0	1	45	35	0	3	32	45	80	85.3		7.86	20.9	30
1224	2011-05-08	1	0	0	1	24	31	0	1	22	32	55	59.3			15.8	64
1225	2011-05-09	1	0	1	0	39	27	0	6	23	37	66	59.3		0.1	17.2	74
1226	2011-05-10	1	0	1	0	34	33	0	0	33	34	67	67.1		9.8	17.1	72
1227	2011-05-11	1	0	1	0	62	30	0	3	32	47	82	50.2			19.8	54
1228	2011-05-12	1	0	1	0	33	33	0	2	21	33	56	143.8			19.3	17
1229	2011-05-13	1	0	1	0	38	39	0	4	29	44	77	71			21.7	19
1230	2011-05-14	1	0	0	1	32	25	0	1	27	29	57	77.5			22.5	21
1231	2011-05-15	1	0	0	1	22	15	0	3	13	21	37	87.9			20.1	35
1232	2011-05-16	1	0	1	0	41	26	0	2	42	43	87	71		3.98	21.6	31
1233	2011-05-17	1	0	1	0	31	30	0	1	19	41	61	86.6			23.1	51
1234	2011-05-18	1	0	1	0	36	26	0	1	25	26	52	110		7.86	24.3	54
1235	2011-05-19	1	0	1	0	36	31	0	2	23	42	67	73.6			20.3	36
1236	2011-05-20	1	0	1	0	41	41	0	0	33	49	82	52.8			17.6	30
1237	2011-05-21	1	0	0	1	40	16	0	0	24	32	56	61.9			18.8	26
1238	2011-05-22	1	0	0	1	23	17	0	1	16	23	40	65.8			21.7	27
1239	2011-05-23	1	0	1	0	39	41	0	6	29	45	80	74.9			20.8	45
1240	2011-05-24	1	0	1	0	25	30	0	1	26	28	55	65.8			21.9	44
1241	2011-05-25	1	0	1	0	34	26	0	4	19	37	60	67.1		0.1	22.5	44
1242	2011-05-26	1	0	1	0	36	23	0	4	19	36	59	93.1		3.98	21.4	53
1243	2011-05-27	1	0	1	0	47	26	0	0	31	42	73	77.5			22.4	56
1244	2011-05-28	1	0	0	1	22	17	0	2	18	19	39	80.1			25.9	53
1245	2011-05-29	1	0	0	1	31	15	0	1	15	30	46	72.3			25	51
1246	2011-05-30	1	0	1	0	50	36	0	0	26	60	86	89.2		0.1	24.4	54
1247	2011-05-31	1	0	1	0	34	26	0	2	20	38	60	77.5		7.86	22.8	47
1248	2011-06-01	1	0	1	0	34	22	0	2	27	27	56	47.6		0.1	25.2	34
1249	2011-06-02	1	0	1	0	26	13	0	1	13	25	39	73.6		3.98	27.7	33
1250	2011-06-03	1	0	1	0	32	21	0	0	23	30	53	87.9			26.6	31
1251	2011-06-04	1	0	0	1	41	28	0	1	27	41	69	77.5		9.8	24	42
1252	2011-06-05	1	0	0	1	16	13	0	1	6	22	29	80.1		19.5	25.9	51
1253	2011-06-06	1	0	1	0	36	29	0	4	23	38	65	99.6		3.98	26.9	52
1254	2011-06-07	1	0	1	0	27	21	0	1	18	29	48	115.2		7.86	27.9	52
1255	2011-06-08	1	0	1	0	46	30	0	3	22	51	76	71			26.3	54
1256	2011-06-09	1	0	1	0	29	16	0	2	19	24	45	81.4			26.7	56
1257	2011-06-10	1	0	1	0	34	21	0	5	18	32	55	94.4	22.67	7.86	29.2	36
1258	2011-06-11	1	0	0	1	19	20	0	0	13	26	39	82.7			22.5	68
1259	2011-06-12	1	0	0	1	22	14	0	0	15	21	36	56.7			24.9	54
1260	2011-06-13	1	0	1	0	47	23	0	1	32	37	70	63.2			27.8	41
1261	2011-06-14	1	0	1	0	44	28	0	2	19	51	72	106.1		2.04	29.1	35
1262	2011-06-15	1	0	1	0	44	20	0	1	21	42	64	121.7		0.1	27.6	44
1263	2011-06-16	1	0	1	0	33	20	0	4	22	27	53	74.9		0.1	23.7	62
1264	2011-06-17	1	0	1	0	37	22	0	1	18	40	59	54.1			23	69
1265	2011-06-18	1	0	0	1	26	11	0	3	18	16	37	71			23.7	73
1266	2011-06-19	1	0	0	1	22	14	0	1	18	17	36	82.7		3.98	25.4	58
1267	2011-06-20	1	0	1	0	44	44	0	3	28	57	88	80.1		0.1	28.3	56
1268	2011-06-21	1	0	1	0	33	19	0	2	22	28	52	106.1			29.8	44
1269	2011-06-22	1	0	1	0	26	33	0	0	13	46	59	102.2			26.3	71
1270	2011-06-23	1	0	1	0	28	24	0	2	17	33	52	78.8			23.6	79
1271	2011-06-24	1	0	1	0	44	23	0	1	33	33	67	39.8			21.7	70
1272	2011-06-25	1	0	0	1	27	16	0	1	21	21	43	63.2		0.1	24.3	56
1273	2011-06-26	1	0	0	1	24	19	0	1	16	26	43	63.2		0.1	25.7	49
1274	2011-06-27	1	0	1	0	36	28	0	4	27	33	64	50.2			24.3	63
1275	2011-06-28	1	0	1	0	39	39	0	3	24	51	78	84		0.1	27.6	58
1276	2011-06-29	1	0	1	0	40	19	0	1	23	35	59	110		0.1	27.5	65
1277	2011-06-30	1	0	1	0	37	17	0	3	22	29	54	89.2		5.92	27.8	70
1278	2011-07-01	1	0	1	0	56	36	0	5	34	53	92	91.8		0.1	25.2	80
1279	2011-07-02	1	0	0	1	43	27	0	3	29	38	70	54.1		2.04	24.7	82
1280	2011-07-03	1	0	0	1	21	17	0	0	19	19	38	67.1		5.92	27.1	59
1281	2011-07-04	1	0	1	0	48	31	0	2	31	46	79	76.2		0.1	29.3	48
1282	2011-07-05	1	0	1	0	23	27	0	2	18	30	50	65.8			28.7	49
1283	2011-07-06	1	0	1	0	43	21	0	3	24	37	64	77.5			27.9	61
1284	2011-07-07	1	0	1	0	26	25	0	4	21	26	51	90.5			25	61
1285	2011-07-08	1	0	1	0	55	31	0	6	39	41	86	56.7		0.1	27.6	43
1286	2011-07-09	1	0	0	1	23	17	0	4	11	25	40	58		3.98	29.3	36
1287	2011-07-10	1	0	0	1	34	21	0	0	24	31	55	69.7		3.98	28.7	54
1288	2011-07-11	1	0	1	0	43	31	0	3	27	44	74	106.1		3.98	27.9	58
1289	2011-07-12	1	0	1	0	31	19	0	5	27	18	50	65.8			26.8	71
1290	2011-07-13	1	0	1	0	29	32	0	1	24	36	61	82.7			26.4	72
1291	2011-07-14	1	0	1	0	35	27	0	4	25	33	62	80.1			27.5	66
1292	2011-07-15	1	0	1	0	51	18	0	2	28	39	69	76.2			25.7	67
1293	2011-07-16	1	0	0	1	43	25	0	2	21	45	68	73.6			26.7	68
1294	2011-07-17	1	0	0	1	26	11	0	1	12	24	37	69.7			25.6	74
1295	2011-07-18	1	0	1	0	43	35	0	1	22	55	78	59.3			25.4	73
1296	2011-07-19	1	0	1	0	43	19	0	2	19	41	62	43.7			25.9	71
1297	2011-07-20	1	0	1	0	29	25	0	2	21	31	54	34.6			23.9	84
1298	2011-07-21	1	0	1	0	33	17	0	1	26	23	50	43.7			26.2	76
1299	2011-07-22	1	0	1	0	29	25	0	1	22	31	54	73.6			28	75
1300	2011-07-23	1	0	0	1	36	24	0	0	23	37	60	71			30.6	68
1301	2011-07-24	1	0	0	1	18	14	0	3	16	13	32	65.8			30.3	71
1302	2011-07-25	1	0	1	0	40	37	0	3	38	37	78	76.2			26.8	78
1303	2011-07-26	1	0	1	0	37	33	0	1	26	43	70	58			29	69
1304	2011-07-27	1	0	1	0	35	37	0	2	21	49	72	73.6			26.9	70
1305	2011-07-28	1	0	1	0	38	31	0	1	35	33	69	81.4			28.3	76
1306	2011-07-29	1	0	1	0	41	34	0	2	30	43	75	106.1			25.9	85
1307	2011-07-30	1	0	0	1	19	20	0	0	18	21	39	33.3			25.6	72
1308	2011-07-31	1	0	0	1	26	29	0	1	22	28	51	55.4			29	63
1309	2011-08-01	1	0	1	0	37	33	0	2	24	44	70	113.9		2.04	28.6	78
1310	2011-08-02	1	0	1	0	51	26	0	5	36	36	77	82.7			25.9	58
1311	2011-08-03	1	0	1	0	34	30	0	3	28	33	64	61.9		0.1	25.7	63
1312	2011-08-04	1	0	1	0	39	28	0	3	34	30	67	65.8			26.6	67
1313	2011-08-05	1	0	1	0	31	21	0	4	20	28	52	72.3			26.5	70
1314	2011-08-06	1	0	0	1	24	21	0	3	19	23	45	69.7			25.4	80
1315	2011-08-07	1	0	0	1	12	16	0	1	13	14	28	38.5			25.5	85
1316	2011-08-08	1	0	1	0	48	27	0	10	22	43	75	82.7			27.7	75
1317	2011-08-09	1	0	1	0	38	19	0	1	22	34	57	80.1			29	73
1318	2011-08-10	1	0	1	0	37	21	0	2	24	32	58	77.5			27.9	65
1319	2011-08-11	1	0	1	0	24	17	0	1	18	22	41	80.1		0.1	28.5	69
1320	2011-08-12	1	0	1	0	25	17	0	0	13	29	42	80.1			27.2	78
1321	2011-08-13	1	0	0	1	26	13	0	0	11	28	39	61.9			27.1	76
1322	2011-08-14	1	0	0	1	33	17	0	1	22	27	50	85.3			27.8	73
1323	2011-08-15	1	0	1	0	30	24	0	4	20	30	54	72.3			27.5	81
1324	2011-08-16	1	0	1	0	42	33	0	0	23	52	75	30.7			24.7	78
1325	2011-08-17	1	0	1	0	34	28	0	1	25	36	62	47.6			25.1	70
1326	2011-08-18	1	0	1	0	33	19	0	0	20	32	52	34.6			22.7	78
1327	2011-08-19	1	0	1	0	36	19	0	2	16	37	55	34.6			23.5	74
1328	2011-08-20	1	0	0	1	31	21	0	2	21	29	52	48.9			24.1	67
1329	2011-08-21	1	0	0	1	24	12	0	2	17	17	36	59.3			25.1	67
1330	2011-08-22	1	0	1	0	39	28	0	4	27	36	67	74.9			25.2	64
1331	2011-08-23	1	0	1	0	49	29	0	2	34	42	78	94.4			24.2	72
1332	2011-08-24	1	0	1	0	28	29	0	3	17	37	57	58		2.04	25	66
1333	2011-08-25	1	0	1	0	30	20	0	1	18	31	50	60.6		0.1	25.4	67
1334	2011-08-26	1	0	1	0	36	19	0	1	21	33	55	60.6			24.4	72
1335	2011-08-27	1	0	0	1	35	24	0	0	16	43	59	54.1			22.6	80
1336	2011-08-28	1	0	0	1	41	24	0	1	24	40	65	48.9			24.1	69
1337	2011-08-29	1	0	1	0	26	27	0	1	15	37	53	69.7			25.4	76
1338	2011-08-30	1	0	1	0	36	21	0	2	23	32	57	69.7			26.5	71
1339	2011-08-31	1	0	1	0	40	35	0	2	28	45	75	89.2			26.9	74
1340	2011-09-01	1	0	1	0	38	24	0	0	28	44	72	78.8			23.1	64
1341	2011-09-02	1	0	1	0	21	29	0	2	15	33	50	43.7			23.6	61
1342	2011-09-03	1	0	0	1	23	7	0	1	15	14	30	56.7			22.7	73
1343	2011-09-04	1	0	0	1	27	14	0	0	16	25	41	60.6		3.98	23.8	65
1344	2011-09-05	1	0	1	0	46	30	0	1	30	45	76	69.7		2.04	23.2	63
1345	2011-09-06	1	0	1	0	38	32	0	1	21	48	70	58		3.98	23.8	62
1346	2011-09-07	1	0	1	0	42	19	0	3	26	32	61	77.5			23	60
1347	2011-09-08	1	0	1	0	28	18	0	0	24	32	56	52.8			20.9	68
1348	2011-09-09	1	0	1	0	38	26	0	2	19	43	64	42.4			19.7	58
1349	2011-09-10	1	0	0	1	32	32	0	2	20	42	64	42.4			15.6	78
1350	2011-09-11	1	0	0	1	39	27	0	3	35	28	66	33.3			17.9	76
1351	2011-09-12	1	0	1	0	35	39	0	1	36	37	74	60.6			17.8	82
1352	2011-09-13	1	0	1	0	44	29	0	4	25	44	73	67.1			20.2	79
1353	2011-09-14	1	0	1	0	45	37	0	2	31	49	82	68.4		2.04	21.2	76
1354	2011-09-15	1	0	1	0	37	23	0	1	23	36	60	59.3		9.8	22.3	74
1355	2011-09-16	1	0	1	0	41	28	0	4	23	42	69	58			21.3	64
1356	2011-09-17	1	0	0	1	26	21	0	3	21	23	47	21.6			16	63
1357	2011-09-18	1	0	0	1	27	9	0	1	15	20	36	56.7		3.98	15.2	54
1358	2011-09-19	1	0	1	0	45	26	0	1	29	41	71	37.2		0.1	15.6	55
1359	2011-09-20	1	0	1	0	29	35	0	4	30	30	64	68.4		13.68	17.1	54
1360	2011-09-21	1	0	1	0	26	30	0	4	20	33	57	73.6		13.68	18	53
1361	2011-09-22	1	0	1	0	26	33	0	2	31	26	59	72.3		17.56	19.7	49
1362	2011-09-23	1	0	1	0	28	29	0	2	22	33	57	81.4		23.38	20.4	61
1363	2011-09-24	1	0	0	1	35	19	0	6	19	29	54	78.8		9.8	20.3	54
1364	2011-09-25	1	0	0	1	20	20	0	2	12	26	40	87.9		7.86	20.9	57
1365	2011-09-26	1	0	1	0	35	24	0	1	19	39	59	89.2		9.8	20.5	59
1366	2011-09-27	1	0	1	0	36	17	0	3	15	35	53	89.2		13.68	20.3	62
1367	2011-09-28	1	0	1	0	35	43	0	4	29	45	78	81.4		7.86	20.1	78
1368	2011-09-29	1	0	1	0	22	24	0	3	17	26	46	67.1			18.1	50
1369	2011-09-30	1	0	1	0	49	24	0	4	28	41	73	61.9		7.86	14.4	39

## Sheet: Cool
ID	日期	Warm	Cold	Weekday	Weekend	Male	Female	Age0-4	Age5-44	Age45-64	Age65	Totle	PM-ug/m3	SO2-ug/m3	NO2-ug/m3	Temperature	Humidity
1	2008-01-01	0	1	1	0	51	27	0	8	27	43	78	25.5	102.05		-2.4	27
2	2008-01-02	0	1	1	0	25	54	0	2	24	53	79	69.7	379.88	27.26	-1.6	42
3	2008-01-03	0	1	1	0	48	27	0	2	25	48	75	74.9	357.2	36.96	-0.5	35
4	2008-01-04	0	1	1	0	50	43	0	1	22	70	93	102.2	368.54	46.66	-2.3	49
5	2008-01-05	0	1	0	1	25	32	0	6	21	30	57	116.5	374.21	48.6	-1.1	55
6	2008-01-06	0	1	0	1	30	14	0	2	13	29	44	184.1	498.95	139.78	0.7	59
7	2008-01-07	0	1	1	0	40	29	0	2	34	33	69	104.8	362.87	52.48	-1.2	68
8	2008-01-08	0	1	1	0	51	22	0	5	29	39	73	136	368.54	73.82	-0.7	60
9	2008-01-09	0	1	1	0	49	31	0	1	31	48	80	80.1	187.1	31.14	-1.6	43
10	2008-01-10	0	1	1	0	42	23	0	2	24	39	65	65.8	187.1	29.2	-4.1	69
11	2008-01-11	0	1	1	0	27	16	0	0	16	27	43	81.4	317.51	40.84	-1.5	56
12	2008-01-12	0	1	0	1	37	10	0	4	16	27	47	58	175.76	19.5	-3.4	30
13	2008-01-13	0	1	0	1	27	14	0	1	14	26	41	30.7	147.41	7.86	-5.6	43
14	2008-01-14	0	1	1	0	38	16	0	1	27	26	54	26.8	141.74	9.8	-5.6	61
15	2008-01-15	0	1	1	0	52	17	0	8	20	41	69	67.1	198.44	23.38	-6.6	71
16	2008-01-16	0	1	1	0	31	19	0	2	21	27	50	89.2	334.52	44.72	-6.7	46
17	2008-01-17	0	1	1	0	39	17	0	5	22	29	56	45	164.42	19.5	-5.7	54
18	2008-01-18	0	1	1	0	45	30	0	3	30	42	75	73.6	289.16	29.2	-5.6	71
19	2008-01-19	0	1	0	1	25	29	0	3	15	36	54	117.8	408.23	44.72	-4.5	71
20	2008-01-20	0	1	0	1	30	21	0	6	12	33	51	126.9	385.55	46.66	-2.5	47
21	2008-01-21	0	1	1	0	51	22	0	5	30	38	73	55.4	187.1	9.8	-4.6	47
22	2008-01-22	0	1	1	0	42	29	0	4	33	34	71	64.5	255.14	21.44	-4.6	63
23	2008-01-23	0	1	1	0	49	12	0	1	24	36	61	47.6	79.37	0.1	-6.6	24
24	2008-01-24	0	1	1	0	29	20	0	1	15	33	49	33.3	51.02		-5.9	23
25	2008-01-25	0	1	1	0	38	38	0	2	28	46	76	51.5	192.77	19.5	-5	29
26	2008-01-26	0	1	0	1	30	22	0	1	16	35	52	78.8	368.54	46.66	-4.9	51
27	2008-01-27	0	1	0	1	34	18	0	1	14	37	52	60.6	209.78	15.62	-3.7	61
28	2008-01-28	0	1	1	0	56	21	0	4	27	46	77	65.8	249.47	25.32	-2.7	33
29	2008-01-29	0	1	1	0	58	18	0	1	27	47	75	32	113.39	5.92	-3.8	24
30	2008-01-30	0	1	1	0	37	22	0	6	21	32	59	29.4	96.38		-4.8	26
31	2008-01-31	0	1	1	0	33	14	0	0	17	30	47	33.3	164.42	9.8	-3.6	30
32	2008-02-01	0	1	1	0	46	18	0	1	24	39	64	47.6	204.11	21.44	-3.7	35
33	2008-02-02	0	1	0	1	39	21	0	3	26	31	60	58	260.81	29.2	-3.6	38
34	2008-02-03	0	1	0	1	34	13	0	3	18	26	47	41.1	147.41	9.8	-2.9	35
35	2008-02-04	0	1	1	0	27	35	0	1	24	37	62	51.5	204.11	19.5	-4.4	68
36	2008-02-05	0	1	1	0	40	14	0	2	20	32	54	59.3	198.44	19.5	-2.1	50
37	2008-02-06	0	1	1	0	17	11	0	2	10	16	28	21.6	62.36		-3.5	28
38	2008-02-07	0	1	1	0	23	16	0	2	14	23	39	94.4	249.47	7.86	-4.3	31
39	2008-02-08	0	1	1	0	25	13	0	1	11	26	38	32	79.37		-3.5	26
40	2008-02-09	0	1	0	1	21	23	0	1	15	28	44	21.6	73.7		-2.9	30
41	2008-02-10	0	1	0	1	27	16	0	1	13	29	43	50.2	198.44	13.68	-2.1	36
42	2008-02-11	0	1	1	0	25	31	0	2	18	36	56	32	85.04		-2	15
43	2008-02-12	0	1	1	0	31	14	0	2	13	30	45	46.3	22.67		-5.6	21
44	2008-02-13	0	1	1	0	52	31	0	2	30	51	83	59.3	249.47	11.74	-3.1	24
45	2008-02-14	0	1	1	0	47	31	0	3	36	39	78	50.2	209.78	19.5	-1.3	28
46	2008-02-15	0	1	1	0	35	38	0	1	16	56	73	48.9	119.06	13.68	-1.3	63
47	2008-02-16	0	1	0	1	18	25	0	0	16	27	43	59.3	198.44	17.56	-1.2	50
48	2008-02-17	0	1	0	1	10	26	0	4	9	23	36	64.5	249.47	27.26	-1	51
49	2008-02-18	0	1	1	0	51	22	0	3	20	50	73	45	209.78	17.56	0.2	57
50	2008-02-19	0	1	1	0	31	34	0	1	19	45	65	98.3	379.88	52.48	1.2	50
51	2008-02-20	0	1	1	0	32	55	0	1	21	65	87	121.7	379.88	91.28	2.9	50
52	2008-02-21	0	1	1	0	26	43	0	3	27	39	69	136	362.87	64.12	3.2	54
53	2008-02-22	0	1	1	0	27	35	0	8	31	23	62	185.4	391.22	52.48	2.7	65
54	2008-02-23	0	1	0	1	18	42	0	4	25	31	60	38.5	85.04	3.98	-1.2	39
55	2008-02-24	0	1	0	1	27	22	0	1	21	27	49	39.8	153.08	7.86	-2.6	62
56	2008-02-25	0	1	1	0	30	24	0	3	22	29	54	43.7	107.72	3.98	-0.5	66
57	2008-02-26	0	1	1	0	49	18	0	1	23	43	67	72.3	158.75	9.8	2.3	33
58	2008-02-27	0	1	1	0	36	25	0	4	22	35	61	63.2	175.76	13.68	5.8	27
59	2008-02-28	0	1	1	0	45	26	0	3	20	48	71	73.6	215.45	27.26	6.7	27
60	2008-02-29	0	1	1	0	55	9	0	4	27	33	64	67.1	153.08	23.38	7	25
61	2008-03-01	0	1	0	1	39	30	0	1	15	53	69	58	181.43	17.56	7.5	31
62	2008-03-02	0	1	0	1	41	13	0	2	25	27	54	172.4	175.76	23.38	7.2	36
63	2008-03-03	0	1	1	0	48	28	0	6	23	47	76	19			6.4	28
64	2008-03-04	0	1	1	0	38	26	0	1	26	37	64	68.4	187.1	27.26	5.6	40
65	2008-03-05	0	1	1	0	67	16	0	4	31	48	83	63.2	204.11	19.5	7.2	39
66	2008-03-06	0	1	1	0	32	35	0	1	24	42	67	85.3	198.44	27.26	7.3	30
67	2008-03-07	0	1	1	0	24	38	0	0	15	47	62	63.2	158.75	11.74	7.4	33
68	2008-03-08	0	1	0	1	18	34	0	0	16	36	52	80.1	170.09	19.5	8.6	37
69	2008-03-09	0	1	0	1	21	31	0	1	21	32	54	97	215.45	25.32	9.1	50
70	2008-03-10	0	1	1	0	38	48	0	3	30	53	86	125.6	204.11	23.38	12.7	50
71	2008-03-11	0	1	1	0	32	44	0	3	28	45	76	107.4	147.41	21.44	8.7	55
72	2008-03-12	0	1	1	0	42	32	0	8	25	41	74	104.8	124.73	15.62	6.9	79
73	2008-03-13	0	1	1	0	34	32	0	1	33	32	66	125.6	136.07	29.2	8.7	29
74	2008-03-14	0	1	1	0	50	19	0	2	22	45	69	58	90.71	3.98	8.6	36
75	2008-03-15	0	1	0	1	33	24	0	3	22	32	57	99.6	119.06	17.56	11.8	35
76	2008-03-16	0	1	0	1	23	21	0	2	18	24	44	73.6	96.38	15.62	9.9	34
77	2008-03-17	0	1	1	0	52	22	0	4	26	44	74	74.9	141.74	23.38	11.5	44
78	2008-03-18	0	1	1	0	48	17	0	1	30	34	65	117.8	153.08	38.9	9.3	64
79	2008-03-19	0	1	1	0	45	18	0	1	28	34	63	115.2	73.7	19.5	5.4	58
80	2008-03-20	0	1	1	0	42	29	0	1	30	40	71	74.9	90.71	25.32	7.5	36
81	2008-03-21	0	1	1	0	55	17	0	3	27	42	72	74.9	102.05	33.08	9.4	57
82	2008-03-22	0	1	0	1	39	13	0	1	21	30	52	106.1	170.09	52.48	10	67
83	2008-03-23	0	1	0	1	31	17	0	1	20	27	48	68.4	45.35	15.62	12.1	48
84	2008-03-24	0	1	1	0	61	18	0	2	30	47	79	50.2			8.9	22
85	2008-03-25	0	1	1	0	41	17	0	2	25	31	58	30.7			8	28
86	2008-03-26	0	1	1	0	52	21	0	0	33	40	73	63.2		19.5	9.4	35
87	2008-03-27	0	1	1	0	41	23	0	2	28	34	64	58		13.68	9.3	41
88	2008-03-28	0	1	1	0	24	34	0	0	21	37	58	43.7	90.71	13.68	7	61
89	2008-03-29	0	1	0	1	27	31	0	3	17	38	58	33.3		5.92	6.1	86
90	2008-03-30	0	1	0	1	22	23	0	1	12	32	45	72.3		15.62	8	65
91	2008-03-31	0	1	1	0	27	35	0	0	21	41	62	56.7		21.44	11.3	40
275	2008-10-01	0	1	1	0	28	5	0	8	19	16	43	87.9	17	19.5	17.2	88
276	2008-10-02	0	1	1	0	20	14	0	5	21	8	34	106.1	79.37	21.44	20.3	65
277	2008-10-03	0	1	1	0	37	10	0	1	19	27	47	98.3	73.7	3.98	18.1	66
278	2008-10-04	0	1	0	1	29	11	0	0	16	24	40	42.4			16.6	65
279	2008-10-05	0	1	0	1	34	10	0	5	17	22	44				11.3	66
280	2008-10-06	0	1	1	0	24	27	0	2	19	30	51	21.6			12.4	92
281	2008-10-07	0	1	1	0	25	37	0	1	21	40	62	37.2		3.98	13.5	71
282	2008-10-08	0	1	1	0	21	33	0	0	14	40	54	63.2	28.34	2.04	15.4	64
283	2008-10-09	0	1	1	0	32	39	0	1	18	52	71	76.2	11.33	25.32	14.6	60
284	2008-10-10	0	1	1	0	26	39	0	1	27	37	65	77.5		17.56	14.7	78
285	2008-10-11	0	1	0	1	21	29	0	1	21	28	50	60.6		19.5	14.4	54
286	2008-10-12	0	1	0	1	20	20	0	1	15	24	40	73.6	79.37	25.32	15.5	59
287	2008-10-13	0	1	1	0	28	42	0	4	27	39	70	98.3	124.73	19.5	16.8	57
288	2008-10-14	0	1	1	0	33	15	0	0	16	32	48	193.2	113.39	97.1	17.4	60
289	2008-10-15	0	1	1	0	42	17	0	2	22	35	59	167.2	113.39	40.84	18.9	75
290	2008-10-16	0	1	1	0	40	26	0	2	26	38	66	115.2	85.04	42.78	19.1	63
291	2008-10-17	0	1	1	0	41	24	0	2	27	36	65				19.2	60
292	2008-10-18	0	1	0	1	34	13	0	1	19	27	47				16.3	70
293	2008-10-19	0	1	0	1	24	17	0	0	12	29	41				16.4	71
294	2008-10-20	0	1	1	0	22	28	0	0	18	32	50				16.7	72
295	2008-10-21	0	1	1	0	29	20	0	3	24	22	49	76.2	5.66	23.38	17.3	79
296	2008-10-22	0	1	1	0	49	22	0	2	35	34	71	67.1		0.1	17.5	94
297	2008-10-23	0	1	1	0	32	11	0	1	20	22	43	15.1			11.3	92
298	2008-10-24	0	1	1	0	39	19	0	1	30	27	58	11.2			9.7	45
299	2008-10-25	0	1	0	1	30	29	0	1	16	42	59	50.2			10.7	35
300	2008-10-26	0	1	0	1	17	14	0	3	9	19	31	59.3		7.86	10.3	47
301	2008-10-27	0	1	1	0	29	26	0	2	24	29	55	26.8			12.1	48
302	2008-10-28	0	1	1	0	43	18	0	2	29	30	61	64.5	68.03	11.74	13	31
303	2008-10-29	0	1	1	0	30	21	0	1	17	33	51	59.3	62.36	7.86	9.9	45
304	2008-10-30	0	1	1	0	27	33	0	2	18	40	60	54.1	22.67	3.98	9.3	49
305	2008-10-31	0	1	1	0	29	30	0	2	22	35	59	60.6		11.74	10.7	69
306	2008-11-01	0	1	0	1	31	24	0	3	24	28	55	59.3		7.86	11.2	44
307	2008-11-02	0	1	0	1	22	11	0	1	19	13	33	64.5			10.1	47
308	2008-11-03	0	1	1	0	36	30	0	5	30	31	66	67.1	22.67	7.86	11.7	30
309	2008-11-04	0	1	1	0	34	30	0	4	21	39	64	43.7	73.7	3.98	10.5	53
310	2008-11-05	0	1	1	0	41	25	0	5	24	37	66	151.6	181.43	56.36	11.7	63
311	2008-11-06	0	1	1	0	18	35	0	2	17	34	53	121.7	141.74	38.9	11.5	64
312	2008-11-07	0	1	1	0	35	21	0	4	18	34	56	73.6	17	13.68	9.8	50
313	2008-11-08	0	1	0	1	30	16	0	6	18	22	46	34.6		2.04	5.9	48
314	2008-11-09	0	1	0	1	20	21	0	1	17	23	41	63.2	96.38	9.8	5.3	68
315	2008-11-10	0	1	1	0	38	17	0	2	22	31	55	82.7	107.72	31.14	6.1	66
316	2008-11-11	0	1	1	0	16	21	0	3	21	43	67	80.1	181.43	29.2	7	54
317	2008-11-12	0	1	1	0	31	25	0	4	20	32	56	100.9	317.51	38.9	7.8	67
318	2008-11-13	0	1	1	0	28	19	0	3	20	24	47	117.8	306.17	36.96	8.9	59
319	2008-11-14	0	1	1	0	29	24	0	1	20	32	53	94.4	204.11	25.32	7.3	55
320	2008-11-15	0	1	0	1	19	19	0	1	16	21	38	124.3	266.48	40.84	6.8	49
321	2008-11-16	0	1	0	1	25	16	0	0	17	24	41	58	215.45	3.98	6.5	32
322	2008-11-17	0	1	1	0	27	28	0	1	16	38	55	47.6	164.42	0.1	3	30
323	2008-11-18	0	1	1	0	23	26	0	1	19	29	49	32	107.72	0.1	0.8	25
324	2008-11-19	0	1	1	0	26	33	0	1	24	34	59	24.2	119.06		-0.3	34
325	2008-11-20	0	1	1	0	56	36	0	0	33	59	92	73.6	249.47	9.8	3.8	42
326	2008-11-21	0	1	1	0	30	23	0	0	17	36	53				4.5	46
327	2008-11-22	0	1	0	1	31	28	0	0	25	36	61				4	62
328	2008-11-23	0	1	0	1	30	25	0	1	26	28	55				5.5	61
329	2008-11-24	0	1	1	0	45	29	0	0	28	46	74	65.8	232.46	13.68	5.6	72
330	2008-11-25	0	1	1	0	37	24	0	2	21	38	61	71	221.12	25.32	5.5	38
331	2008-11-26	0	1	1	0	29	23	0	3	16	33	52	65.8	170.09	13.68	4.3	43
332	2008-11-27	0	1	1	0	39	22	0	3	32	26	61	51.5	96.38		2.6	27
333	2008-11-28	0	1	1	0	35	26	0	2	34	25	61	61.9	198.44	11.74	4.6	34
334	2008-11-29	0	1	0	1	18	27	0	0	23	22	45	63.2	232.46	23.38	6.3	36
335	2008-11-30	0	1	0	1	32	14	0	0	14	32	46	85.3	260.81	23.38	5.3	48
336	2008-12-01	0	1	1	0	30	32	0	6	21	35	62	117.8	351.53	44.72	5.3	47
337	2008-12-02	0	1	1	0	32	36	0	2	27	39	68	100.9	277.82	33.08	4.1	49
338	2008-12-03	0	1	1	0	34	21	0	0	17	38	55	182.8	396.89	54.42	5.9	50
339	2008-12-04	0	1	1	0	31	14	0	1	19	25	45	94.4	181.43	15.62	-1.5	22
340	2008-12-05	0	1	1	0	41	21	0	2	25	35	62	74.9	62.36		-6.4	23
341	2008-12-06	0	1	0	1	36	8	0	2	11	31	44	46.3	243.8	13.68	-2.9	30
342	2008-12-07	0	1	0	1	30	11	0	2	18	21	41	77.5	345.86	23.38	-0.9	43
343	2008-12-08	0	1	1	0	44	20	0	0	26	38	64	141.2	402.56	48.6	2.1	39
344	2008-12-09	0	1	1	0	35	23	0	2	27	29	58	214	396.89	42.78	2.6	54
345	2008-12-10	0	1	1	0	37	28	0	4	19	42	65	158.1	374.21	38.9	-0.2	52
346	2008-12-11	0	1	1	0	33	26	0	1	31	27	59	65.8	226.79	13.68	-2.7	78
347	2008-12-12	0	1	1	0	33	23	0	0	21	35	56	117.8	277.82	29.2	-0.8	70
348	2008-12-13	0	1	0	1	33	18	0	0	18	33	51	24.2	221.12	7.86	-1.5	53
349	2008-12-14	0	1	0	1	22	12	0	1	12	21	34	67.1	266.48	21.44	-0.6	56
350	2008-12-15	0	1	1	0	34	28	0	1	27	34	62	107.4	391.22	42.78	1.4	48
351	2008-12-16	0	1	1	0	36	28	0	4	25	35	64	129.5	379.88	48.6	0.6	72
352	2008-12-17	0	1	1	0	33	23	0	3	17	36	56	113.9	300.5	35.02	0.8	31
353	2008-12-18	0	1	1	0	36	22	0	1	22	35	58	48.9	255.14	13.68	-1.8	35
354	2008-12-19	0	1	1	0	28	18	0	1	18	27	46	77.5	340.19	27.26	0.8	37
355	2008-12-20	0	1	0	1	33	22	0	2	18	35	55	45	153.08	0.1	-1.7	33
356	2008-12-21	0	1	0	1	22	13	0	0	16	19	35	25.5	56.69		-8.7	46
357	2008-12-22	0	1	1	0	39	14	0	0	22	31	53	29.4	204.11		-9.1	37
358	2008-12-23	0	1	1	0	33	42	0	0	26	49	75	74.9	334.52	13.68	-5.1	46
359	2008-12-24	0	1	1	0	25	15	0	0	13	27	40	107.4	357.2	36.96	-2.8	46
360	2008-12-25	0	1	1	0	35	18	0	2	22	29	53	55.4	187.1	3.98	-2.2	36
361	2008-12-26	0	1	1	0	31	26	0	2	19	36	57	63.2	351.53	19.5	-2.6	46
362	2008-12-27	0	1	0	1	25	16	0	0	14	27	41	61.9	351.53	23.38	-1.5	54
363	2008-12-28	0	1	0	1	21	16	0	0	13	24	37	120.4	385.55	48.6	-2.4	78
364	2008-12-29	0	1	1	0	46	16	0	1	31	30	62	51.5	209.78	13.68	-1.8	36
365	2008-12-30	0	1	1	0	33	26	0	3	21	35	59	19	130.4		-2.8	28
366	2008-12-31	0	1	1	0	35	21	0	1	21	34	56	12.5	124.73		-3.7	29
367	2009-01-01	0	1	1	0	42	20	0	1	21	40	62	20.3	164.42	2.04	-5	38
368	2009-01-02	0	1	1	0	60	13	0	3	27	43	73	72.3	328.85	23.38	-4.2	48
369	2009-01-03	0	1	0	1	37	36	0	2	24	47	73	110	419.57	46.66	-3.9	55
370	2009-01-04	0	1	0	1	60	29	0	8	37	44	89	124.3	396.89	56.36	-2.9	68
371	2009-01-05	0	1	1	0	51	32	0	4	25	54	83	50.2	294.83	17.56	-4.7	53
372	2009-01-06	0	1	1	0	55	30	0	2	34	49	85	84	374.21	19.5	-3.6	50
373	2009-01-07	0	1	1	0	46	26	0	3	27	42	72	129.5	362.87	31.14	-3.9	67
374	2009-01-08	0	1	1	0	37	19	0	0	20	36	56	149	402.56	46.66	-3.4	64
375	2009-01-09	0	1	1	0	45	43	0	4	31	53	88	29.4	130.4		-6	27
376	2009-01-10	0	1	0	1	28	23	0	0	17	34	51	45	272.15	15.62	-4.9	41
377	2009-01-11	0	1	0	1	54	44	0	4	41	53	98	54.1	192.77	5.92	-4.7	23
378	2009-01-12	0	1	1	0	37	25	0	1	22	39	62	19	102.05		-4.5	24
379	2009-01-13	0	1	1	0	45	25	0	3	21	46	70	74.9	374.21	19.5	-3.5	31
380	2009-01-14	0	1	1	0	29	16	0	1	17	27	45	42.4	153.08	0.1	-4.7	18
381	2009-01-15	0	1	1	0	41	29	0	1	28	41	70	48.9	187.1	3.98	-5	34
382	2009-01-16	0	1	1	0	30	20	0	0	19	31	50	108.7	402.56	29.2	-3.7	59
383	2009-01-17	0	1	0	1	30	13	0	1	17	25	43	42.4	181.43	11.74	-3.7	79
384	2009-01-18	0	1	0	1	18	12	0	0	7	23	30	103.5	368.54	23.38	-1.8	59
385	2009-01-19	0	1	1	0	39	15	0	1	15	38	54	77.5	340.19	23.38	-0.5	44
386	2009-01-20	0	1	1	0	27	15	0	0	18	24	42	103.5	289.16	23.38	0.1	50
387	2009-01-21	0	1	1	0	32	16	0	1	21	26	48	158.1	396.89	46.66	0.8	61
388	2009-01-22	0	1	1	0	32	19	0	2	19	30	51	141.2	238.13	23.38	-4.3	18
389	2009-01-23	0	1	1	0	39	30	0	2	29	38	69	94.4			-10.5	19
390	2009-01-24	0	1	0	1	30	18	0	3	14	31	48	32	153.08		-7	21
391	2009-01-25	0	1	0	1	18	11	0	2	11	16	29	54.1	249.47	0.1	-4.9	27
392	2009-01-26	0	1	1	0	33	12	0	0	15	30	45	113.9	362.87		-3.4	28
393	2009-01-27	0	1	1	0	26	22	0	2	11	35	48	71	368.54	7.86	-1.5	32
394	2009-01-28	0	1	1	0	33	25	0	6	20	32	58	102.2	340.19	19.5	0.3	48
395	2009-01-29	0	1	1	0	24	26	0	2	15	33	50	107.4	311.84	31.14	-1.4	73
396	2009-01-30	0	1	1	0	23	21	0	0	19	25	44	56.7	158.75	2.04	-0.6	61
397	2009-01-31	0	1	0	1	17	16	0	0	11	22	33	60.6	249.47	9.8	-2.9	72
398	2009-02-01	0	1	0	1	53	38	0	4	24	63	91	64.5	277.82	17.56	-1.4	79
399	2009-02-02	0	1	1	0	60	33	0	6	42	45	93	115.2	379.88	29.2	-0.9	65
400	2009-02-03	0	1	1	0	48	18	0	0	28	38	66	45	164.42	9.8	-2.3	54
401	2009-02-04	0	1	1	0	36	33	0	5	27	37	69	58	249.47	13.68	-0.8	69
402	2009-02-05	0	1	1	0	39	16	0	1	21	33	55	123	334.52	40.84	0.1	61
403	2009-02-06	0	1	1	0	44	17	0	3	31	27	61	56.7	181.43	13.68	0.4	65
404	2009-02-07	0	1	0	1	22	16	0	2	13	23	38	107.4	351.53	35.02	1.5	59
405	2009-02-08	0	1	0	1	26	16	0	2	19	21	42	67.1	226.79	23.38	0.6	53
406	2009-02-09	0	1	1	0	31	33	0	0	15	49	64	86.6	255.14	19.5	4	65
407	2009-02-10	0	1	1	0	46	49	0	3	33	59	95	142.5	243.8	19.5	5.2	61
408	2009-02-11	0	1	1	0	55	27	0	2	40	40	82	103.5	226.79	21.44	7.3	32
409	2009-02-12	0	1	1	0	66	21	0	2	25	60	87	107.4	158.75	29.2	4.1	77
410	2009-02-13	0	1	1	0	32	37	0	0	26	43	69	74.9	79.37	3.98	4.6	64
411	2009-02-14	0	1	0	1	28	21	0	2	24	23	49	54.1	170.09		2.8	69
412	2009-02-15	0	1	0	1	17	14	0	1	13	17	31	39.8	62.36		-2.5	32
413	2009-02-16	0	1	1	0	40	25	0	1	21	43	65	45	141.74	0.1	-2	53
414	2009-02-17	0	1	1	0	30	30	0	4	19	37	60	39.8	90.71		-1.9	64
415	2009-02-18	0	1	1	0	25	20	0	2	9	34	45	21.6	56.69		-2.4	78
416	2009-02-19	0	1	1	0	44	22	0	3	26	37	66	32	90.71		-3	79
417	2009-02-20	0	1	1	0	59	26	0	3	41	41	85	82.7	187.1		-2.2	31
418	2009-02-21	0	1	0	1	28	24	0	3	21	28	52	69.7	215.45	2.04	0.2	58
419	2009-02-22	0	1	0	1	28	26	0	2	24	28	54	112.6	204.11	17.56	1.1	52
420	2009-02-23	0	1	1	0	36	35	0	3	31	37	71	35.9	119.06		-0.3	63
421	2009-02-24	0	1	1	0	45	32	0	2	31	44	77	48.9	107.72	9.8	2	66
422	2009-02-25	0	1	1	0	50	28	0	3	40	35	78	52.8	136.07	3.98	0.2	49
423	2009-02-26	0	1	1	0	33	29	0	4	21	37	62	69.7	192.77	5.92	1.1	59
424	2009-02-27	0	1	1	0	37	30	0	2	26	39	67	124.3	294.83	19.5	1.7	64
425	2009-02-28	0	1	0	1	29	19	0	1	28	19	48	63.2	181.43	23.38	1	74
426	2009-03-01	0	1	0	1	17	10	0	1	7	19	27	112.6	221.12	23.38	0.8	67
427	2009-03-02	0	1	1	0	57	28	0	1	34	50	85	63.2	136.07	9.8	0.5	53
428	2009-03-03	0	1	1	0	42	31	0	3	24	46	73	89.2	198.44	23.38	2.6	62
429	2009-03-04	0	1	1	0	34	37	0	3	30	38	71	87.9	164.42	17.56	3.1	74
430	2009-03-05	0	1	1	0	38	24	0	4	20	38	62	19	51.02		5.3	58
431	2009-03-06	0	1	1	0	28	28	0	0	20	36	56	19	51.02		4.1	23
432	2009-03-07	0	1	0	1	16	23	0	0	14	25	39	48.9	62.36		6.7	36
433	2009-03-08	0	1	0	1	29	19	0	1	21	26	48	81.4	147.41	17.56	9.3	41
434	2009-03-09	0	1	1	0	48	33	0	3	32	46	81	67.1	96.38	9.8	6.6	36
435	2009-03-10	0	1	1	0	50	23	0	3	29	41	73	43.7	141.74	15.62	4.4	47
436	2009-03-11	0	1	1	0	44	23	0	1	22	44	67	65.8	221.12	33.08	5.5	61
437	2009-03-12	0	1	1	0	40	25	0	2	26	37	65	82.7	226.79	35.02	6.6	71
438	2009-03-13	0	1	1	0	30	41	0	0	24	47	71	69.7	85.04		1.1	22
439	2009-03-14	0	1	0	1	35	33	0	1	26	41	68	68.4	130.4	9.8	5.2	30
440	2009-03-15	0	1	0	1	33	33	0	1	33	32	66	87.9	153.08	11.74	11.7	38
441	2009-03-16	0	1	1	0	62	26	0	5	35	48	88	177.6	124.73	17.56	10.3	49
442	2009-03-17	0	1	1	0	33	32	0	2	20	43	65	154.2	158.75	35.02	15.4	43
443	2009-03-18	0	1	1	0	29	32	0	0	23	38	61	176.3	175.76	33.08	19.5	47
444	2009-03-19	0	1	1	0	32	21	0	1	29	23	53	129.5	90.71	11.74	10.4	42
445	2009-03-20	0	1	1	0	51	22	0	2	33	38	73	56.7	68.03	13.68	8.5	45
446	2009-03-21	0	1	0	1	43	17	0	2	28	30	60	72.3	51.02	33.08	10.3	64
447	2009-03-22	0	1	0	1	26	24	0	1	14	35	50	74.9	56.69	11.74	7.4	24
448	2009-03-23	0	1	1	0	47	48	0	5	30	60	95	45			5.9	45
449	2009-03-24	0	1	1	0	56	16	0	3	21	48	72	47.6		7.86	4	64
450	2009-03-25	0	1	1	0	51	23	0	1	28	45	74	55.4		0.1	7.3	42
451	2009-03-26	0	1	1	0	36	51	0	1	36	50	87	60.6		5.92	9.2	26
452	2009-03-27	0	1	1	0	26	46	0	3	25	44	72	59.3		5.92	6.7	52
453	2009-03-28	0	1	0	1	44	14	0	1	23	34	58	55.4		17.56	5.1	52
454	2009-03-29	0	1	0	1	30	24	0	0	21	33	54	56.7		5.92	4.1	47
455	2009-03-30	0	1	1	0	63	32	0	2	34	59	95	55.4		9.8	4.6	49
456	2009-03-31	0	1	1	0	47	22	0	2	27	40	69	56.7		9.8	5.8	43
640	2009-10-01	0	1	1	0	17	19	0	1	16	19	36	107.4		2.04	22.1	70
641	2009-10-02	0	1	1	0	33	18	0	3	15	33	51	65.8			21.7	72
642	2009-10-03	0	1	0	1	16	17	0	2	14	17	33	54.1		0.1	19.2	44
643	2009-10-04	0	1	0	1	13	31	0	0	18	26	44	48.9		0.1	17.8	47
644	2009-10-05	0	1	1	0	13	22	0	0	20	15	35				17.2	56
645	2009-10-06	0	1	1	0	42	30	0	3	28	41	72	90.5		9.8	17.5	56
646	2009-10-07	0	1	1	0	40	22	0	2	27	32	61	61.9		3.98	16.5	47
647	2009-10-08	0	1	1	0	25	18	0	1	16	26	43	67.1		9.8	15.5	66
648	2009-10-09	0	1	1	0	49	54	0	2	30	71	103	81.4	34.01	9.8	15.6	67
649	2009-10-10	0	1	0	1	29	29	0	1	16	41	58	106.1	68.03	31.14	15	67
650	2009-10-11	0	1	0	1	26	27	0	0	19	34	53	76.2	51.02	15.62	16.2	63
651	2009-10-12	0	1	1	0	47	29	0	2	27	47	76	129.5	62.36	27.26	16.1	76
652	2009-10-13	0	1	1	0	27	18	0	2	20	23	45	71	79.37	2.04	15.2	53
653	2009-10-14	0	1	1	0	18	25	0	2	16	25	43	60.6		9.8	15.3	49
654	2009-10-15	0	1	1	0	30	39	0	3	24	42	69	107.4	85.04	19.5	16.3	52
655	2009-10-16	0	1	1	0	35	30	0	3	25	37	65	124.3	79.37	19.5	16.3	45
656	2009-10-17	0	1	0	1	40	28	0	4	29	35	68	78.8			14.1	42
657	2009-10-18	0	1	0	1	22	20	0	1	19	22	42	90.5		13.68	15	39
658	2009-10-19	0	1	1	0	36	28	0	2	24	38	64	125.6			9.9	27
659	2009-10-20	0	1	1	0	43	30	0	0	30	43	73				12.2	39
660	2009-10-21	0	1	1	0	31	24	0	2	17	36	55	106.1	45.35	19.5	12.6	66
661	2009-10-22	0	1	1	0	31	40	0	1	30	40	71	111.3		19.5	14.4	63
662	2009-10-23	0	1	1	0	33	40	0	1	23	49	73	91.8	62.36	31.14	15.9	53
663	2009-10-24	0	1	0	1	34	15	0	1	23	25	49	116.5	107.72	36.96	15.2	68
664	2009-10-25	0	1	0	1	23	9	0	1	12	19	32	269.9	96.38	97.1	14.3	81
665	2009-10-26	0	1	1	0	50	28	0	3	26	49	78	181.5	79.37	58.3	14.8	59
666	2009-10-27	0	1	1	0	38	13	0	0	22	29	51	64.5		5.92	12.9	81
667	2009-10-28	0	1	1	0	45	24	0	2	20	47	69	99.6		17.56	12.9	86
668	2009-10-29	0	1	1	0	31	21	0	3	18	31	52	210.1	5.66	77.7	12.8	87
669	2009-10-30	0	1	1	0	41	25	0	0	24	42	66	150.3	22.67	52.48	10.9	49
670	2009-10-31	0	1	0	1	15	21	0	0	17	19	36	47.6			6.6	76
671	2009-11-01	0	1	0	1	25	24	0	1	20	28	49	33.3			1	78
672	2009-11-02	0	1	1	0	33	32	0	3	27	35	65	6			-1	45
673	2009-11-03	0	1	1	0	44	25	0	2	27	40	69	55.4	39.68	17.56	2.1	66
674	2009-11-04	0	1	1	0	39	25	0	0	23	41	64	103.5	113.39	25.32	5.3	75
675	2009-11-05	0	1	1	0	28	43	0	0	20	51	71	168.5	153.08	54.42	7.3	80
676	2009-11-06	0	1	1	0	25	22	0	0	14	33	47	190.6	56.69	64.12	8.8	81
677	2009-11-07	0	1	0	1	30	21	0	4	19	28	51	190.6	56.69	64.12	7.1	91
678	2009-11-08	0	1	0	1	26	22	0	2	15	31	48	190.6	56.69	64.12	9.9	62
679	2009-11-09	0	1	1	0	36	29	0	5	28	32	65	52.8	90.71	0.1	2.9	55
680	2009-11-10	0	1	1	0	17	18	0	1	16	18	35	17.7			0.3	47
681	2009-11-11	0	1	1	0	25	33	0	3	16	39	58	21.6	68.03		1.8	27
682	2009-11-12	0	1	1	0	26	16	0	0	13	29	42	56.7	96.38	9.8	0.1	74
683	2009-11-13	0	1	1	0	14	32	0	2	16	28	46	58	107.72	17.56	-0.5	84
684	2009-11-14	0	1	0	1	24	19	0	0	18	25	43	84	124.73	17.56	0.1	53
685	2009-11-15	0	1	0	1	31	22	0	3	20	30	53	15.1			-1.9	34
686	2009-11-16	0	1	1	0	28	21	0	1	20	28	49	21.6			-3	35
687	2009-11-17	0	1	1	0	34	22	0	1	22	33	56	72.3	215.45	11.74	-2.1	51
688	2009-11-18	0	1	1	0	31	19	0	0	20	30	50	98.3	289.16	23.38	-2.1	56
689	2009-11-19	0	1	1	0	18	12	0	1	9	20	30	69.7	192.77	23.38	-0.1	39
690	2009-11-20	0	1	1	0	31	23	0	2	24	28	54	97	249.47	25.32	-0.4	49
691	2009-11-21	0	1	0	1	26	20	0	4	18	24	46	65.8	153.08	11.74	-0.1	47
692	2009-11-22	0	1	0	1	19	21	0	0	20	20	40	120.4	283.49	31.14	-0.6	74
693	2009-11-23	0	1	1	0	29	27	0	4	16	36	56	202.3	368.54	77.7	0.9	79
694	2009-11-24	0	1	1	0	33	23	0	3	22	31	56	204.9	374.21	112.62	4	85
695	2009-11-25	0	1	1	0	30	24	0	0	21	33	54	180.2	221.12	58.3	3.5	70
696	2009-11-26	0	1	1	0	31	18	0	4	21	24	49	51.5	56.69	3.98	1.3	79
697	2009-11-27	0	1	1	0	22	12	0	2	14	18	34	94.4	141.74	19.5	1.1	67
698	2009-11-28	0	1	0	1	25	6	0	3	14	14	31	84	175.76	21.44	-0.7	76
699	2009-11-29	0	1	0	1	12	21	0	1	10	22	33	123	266.48	19.5	1.9	73
700	2009-11-30	0	1	1	0	22	52	0	3	31	40	74	177.6	272.15	46.66	0.1	92
701	2009-12-01	0	1	1	0	23	30	0	3	22	28	53	159.4	238.13	44.72	-0.6	94
702	2009-12-02	0	1	1	0	18	19	0	2	19	16	37	149	221.12	44.72	2.6	72
703	2009-12-03	0	1	1	0	35	22	0	4	26	27	57	69.7	164.42	17.56	0.9	66
704	2009-12-04	0	1	1	0	26	25	0	1	24	26	51	90.5	181.43	19.5	0.2	62
705	2009-12-05	0	1	0	1	22	20	0	3	19	20	42	74.9	130.4	5.92	-1.7	38
706	2009-12-06	0	1	0	1	18	11	0	0	11	18	29	107.4	266.48	27.26	-0.9	63
707	2009-12-07	0	1	1	0	37	25	0	4	30	28	62	147.7	385.55	58.3	0.2	72
708	2009-12-08	0	1	1	0	16	18	0	1	13	20	34	229.6	345.86	75.76	-0.2	72
709	2009-12-09	0	1	1	0	29	18	0	1	22	24	47	225.7	368.54	133.96	-1.2	90
710	2009-12-10	0	1	1	0	23	13	0	2	13	21	36	134.7	300.5	44.72	2.7	88
711	2009-12-11	0	1	1	0	39	20	0	1	21	37	59	117.8	289.16	46.66	2.4	54
712	2009-12-12	0	1	0	1	44	19	0	4	29	30	63	46.3	164.42	17.56	-0.6	40
713	2009-12-13	0	1	0	1	19	15	0	0	10	24	34	102.2	317.51	50.54	-1	55
714	2009-12-14	0	1	1	0	25	16	0	1	17	23	41	84	232.46	38.9	-2.4	81
715	2009-12-15	0	1	1	0	29	25	0	4	16	34	54	69.7	187.1	25.32	-3.4	29
716	2009-12-16	0	1	1	0	17	15	0	1	9	22	32	65.8	243.8	19.5	-5.2	47
717	2009-12-17	0	1	1	0	23	16	0	2	17	20	39	51.5	141.74	17.56	-5.8	34
718	2009-12-18	0	1	1	0	23	23	0	0	14	32	46	26.8	5.66		-5.8	25
719	2009-12-19	0	1	0	1	16	7	0	2	11	10	23	26.8	34.01		-6	27
720	2009-12-20	0	1	0	1	19	16	0	1	15	19	35	41.1	90.71	3.98	-3.6	28
721	2009-12-21	0	1	1	0	35	16	0	3	18	30	51	98.3	255.14	23.38	-5.1	51
722	2009-12-22	0	1	1	0	25	25	0	1	25	24	50	132.1	374.21	42.78	-3.2	57
723	2009-12-23	0	1	1	0	27	19	0	2	14	30	46	116.5	289.16	87.4	-2.2	68
724	2009-12-24	0	1	1	0	23	17	0	0	15	25	40	74.9	153.08	25.32	-1	80
725	2009-12-25	0	1	1	0	26	15	0	1	15	25	41	232.2	119.06	13.68	-7	17
726	2009-12-26	0	1	0	1	23	16	0	2	14	23	39	97	192.77	11.74	-8.5	48
727	2009-12-27	0	1	0	1	10	11	0	0	7	14	21	73.6	209.78	19.5	-6.8	35
728	2009-12-28	0	1	1	0	22	20	0	1	13	28	42	76.2	204.11	21.44	-5.6	47
729	2009-12-29	0	1	1	0	25	12	0	0	13	25	38	117.8	300.5	29.2	-4.3	48
730	2009-12-30	0	1	1	0	21	15	0	3	15	18	36	80.1	175.76	21.44	-5.6	47
731	2009-12-31	0	1	1	0	22	16	0	2	16	20	38	42.4	113.39	0.1	-7	34
732	2010-01-01	0	1	1	0	39	26	0	2	25	38	65	74.9	232.46	27.26	-4	65
733	2010-01-02	0	1	0	1	25	16	0	1	9	31	41	87.9	249.47	19.5	-5.5	81
734	2010-01-03	0	1	0	1	19	9	0	0	10	18	28	56.7	158.75	13.68	-6.6	88
735	2010-01-04	0	1	1	0	34	33	0	2	23	42	67	34.6	124.73	0.1	-11.9	57
736	2010-01-05	0	1	1	0	38	28	0	5	32	29	66	13.8	85.04		-14.1	49
737	2010-01-06	0	1	1	0	32	29	0	4	29	28	61	45	255.14	29.2	-13.5	57
738	2010-01-07	0	1	1	0	28	25	0	1	19	33	53	72.3	379.88	64.12	-11.8	62
739	2010-01-08	0	1	1	0	31	32	0	4	24	35	63	86.6	379.88	77.7	-9.5	65
740	2010-01-09	0	1	0	1	13	20	0	3	15	15	33	89.2	317.51	54.42	-9	71
741	2010-01-10	0	1	0	1	26	25	0	3	15	33	51	103.5	402.56	71.88	-8.6	73
742	2010-01-11	0	1	1	0	48	29	0	2	37	38	77	85.3	328.85	42.78	-7	42
743	2010-01-12	0	1	1	0	31	16	0	2	20	25	47	21.6	136.07	15.62	-10.7	40
744	2010-01-13	0	1	1	0	31	14	0	2	18	25	45	29.4	119.06	5.92	-10.8	48
745	2010-01-14	0	1	1	0	37	21	0	2	29	27	58	73.6	351.53	27.26	-7.3	53
746	2010-01-15	0	1	1	0	21	15	0	1	9	26	36	73.6	323.18	33.08	-5	45
747	2010-01-16	0	1	0	1	21	20	0	0	10	31	41	64.5	362.87	35.02	-5.6	77
748	2010-01-17	0	1	0	1	22	9	0	3	14	14	31	102.2	379.88	62.18	-5.2	85
749	2010-01-18	0	1	1	0	26	16	0	1	13	28	42	203.6	442.25	182.46	-3	78
750	2010-01-19	0	1	1	0	30	19	0	0	18	31	49	211.4	442.25	172.76	0.3	91
751	2010-01-20	0	1	1	0	29	17	0	1	21	24	46	156.8	379.88	52.48	-0.3	69
752	2010-01-21	0	1	1	0	22	16	0	1	17	20	38	8.6	68.03		-5.1	33
753	2010-01-22	0	1	1	0	30	19	0	1	15	33	49	52.8	175.76	9.8	-3.7	37
754	2010-01-23	0	1	0	1	11	16	0	0	11	16	27	81.4	232.46	17.56	-4.1	47
755	2010-01-24	0	1	0	1	16	17	0	1	7	25	33	78.8	362.87	27.26	-1.7	41
756	2010-01-25	0	1	1	0	37	22	0	0	24	35	59	87.9	170.09	9.8	-4	33
757	2010-01-26	0	1	1	0	18	18	0	2	16	18	36	67.1	266.48	17.56	-2.2	39
758	2010-01-27	0	1	1	0	22	12	0	0	17	17	34	110	368.54	33.08	1.7	49
759	2010-01-28	0	1	1	0	26	13	0	1	15	23	39	91.8	260.81	29.2	-1	47
760	2010-01-29	0	1	1	0	28	13	0	2	12	27	41	63.2	181.43	23.38	-1.3	48
761	2010-01-30	0	1	0	1	16	17	0	2	12	19	33	71	277.82	46.66	0.5	43
762	2010-01-31	0	1	0	1	17	10	0	1	11	15	27	71	300.5	27.26	0.6	46
763	2010-02-01	0	1	1	0	25	10	0	0	12	23	35	47.6	141.74	7.86	-2.8	70
764	2010-02-02	0	1	1	0	28	13	0	0	15	26	41	51.5	192.77	17.56	-5	73
765	2010-02-03	0	1	1	0	19	13	0	0	10	22	32	68.4	249.47	35.02	-4.9	71
766	2010-02-04	0	1	1	0	19	11	0	1	19	10	30	65.8	311.84	38.9	-3.1	56
767	2010-02-05	0	1	1	0	15	14	0	0	12	17	29	56.7	181.43	29.2	-3.4	73
768	2010-02-06	0	1	0	1	21	7	0	0	14	14	28	45	136.07	23.38	-4.6	78
769	2010-02-07	0	1	0	1	18	10	0	1	10	17	28	41.1	124.73	17.56	-2.9	90
770	2010-02-08	0	1	1	0	19	11	0	1	15	14	30	81.4	221.12	29.2	-0.7	85
771	2010-02-09	0	1	1	0	11	16	0	3	8	16	27	89.2	283.49	38.9	-0.1	59
772	2010-02-10	0	1	1	0	23	18	0	2	16	23	41	24.2	170.09	11.74	-1.5	48
773	2010-02-11	0	1	1	0	28	20	0	2	11	35	48	22.9	79.37	0.1	-3.7	32
774	2010-02-12	0	1	1	0	35	17	0	4	16	32	52	26.8	124.73	7.86	-5.2	41
775	2010-02-13	0	1	0	1	21	15	0	0	18	18	36	61.9	334.52	17.56	-3.7	58
776	2010-02-14	0	1	0	1	11	6	0	0	6	11	17	156.8	379.88	25.32	-2.5	39
777	2010-02-15	0	1	1	0	10	9	0	0	9	10	19	15.1	79.37		-4.9	33
778	2010-02-16	0	1	1	0	13	13	0	1	8	17	26	37.2	181.43	3.98	-3.5	47
779	2010-02-17	0	1	1	0	17	17	0	0	15	19	34	78.8	260.81	9.8	-1.9	43
780	2010-02-18	0	1	1	0	18	13	0	2	12	17	31	48.9	175.76		-2.4	31
781	2010-02-19	0	1	1	0	24	18	0	2	15	25	42	72.3	317.51	9.8	1.8	32
782	2010-02-20	0	1	0	1	35	22	0	3	22	32	57	77.5	300.5	33.08	4.2	46
783	2010-02-21	0	1	0	1	35	12	0	4	18	25	47	97	368.54	38.9	3.6	69
784	2010-02-22	0	1	1	0	44	19	0	4	17	42	63	63.2	158.75	19.5	0.2	70
785	2010-02-23	0	1	1	0	31	13	0	1	23	20	44	59.3	153.08	33.08	1.4	80
786	2010-02-24	0	1	1	0	23	19	0	2	14	26	42	128.2	368.54	52.48	3.2	88
787	2010-02-25	0	1	1	0	25	18	0	1	17	25	43				2.8	79
788	2010-02-26	0	1	1	0	27	13	0	4	15	21	40				0.1	58
789	2010-02-27	0	1	0	1	17	7	0	1	8	15	24	32	107.72	15.62	-0.4	62
790	2010-02-28	0	1	0	1	9	9	0	1	10	7	18	47.6	124.73	19.5	-0.9	81
791	2010-03-01	0	1	1	0	17	25	0	1	11	30	42	41.1	96.38	0.1	-2.6	78
792	2010-03-02	0	1	1	0	23	23	0	1	21	24	46	58	113.39	13.68	0.4	66
793	2010-03-03	0	1	1	0	21	14	0	1	15	19	35	85.3	215.45	42.78	1.8	67
794	2010-03-04	0	1	1	0	19	20	0	1	11	27	39	76.2	238.13	33.08	4.4	71
795	2010-03-05	0	1	1	0	28	14	0	3	15	24	42	61.9	158.75	13.68	1.7	36
796	2010-03-06	0	1	0	1	28	12	0	1	13	26	40	26.8	51.02		-1.5	60
797	2010-03-07	0	1	0	1	24	15	0	1	21	17	39	39.8	136.07	19.5	-2.2	58
798	2010-03-08	0	1	1	0	24	13	0	0	14	23	37	42.4	141.74	5.92	-2.8	76
799	2010-03-09	0	1	1	0	19	12	0	3	12	16	31	19	62.36	7.86	-3	38
800	2010-03-10	0	1	1	0	31	12	0	0	13	30	43	58	272.15	19.5	10	41
801	2010-03-11	0	1	1	0	24	8	0	0	10	22	32	68.4	277.82	27.26	5.2	53
802	2010-03-12	0	1	1	0	18	17	0	2	11	22	35	136	187.1	38.9	5.3	44
803	2010-03-13	0	1	0	1	10	10	0	0	7	13	20	63.2	73.7	3.98	3.5	44
804	2010-03-14	0	1	0	1	21	11	0	0	17	15	32	80.1	102.05	23.38	1.8	86
805	2010-03-15	0	1	1	0	25	24	0	1	8	40	49	74.9	85.04	19.5	2.5	51
806	2010-03-16	0	1	1	0	13	17	0	1	11	18	30	59.3	102.05	35.02	2.7	49
807	2010-03-17	0	1	1	0	31	22	0	1	18	34	53	61.9	113.39	13.68	3.3	50
808	2010-03-18	0	1	1	0	31	17	0	2	15	31	48	65.8	90.71	13.68	3.5	74
809	2010-03-19	0	1	1	0	28	15	0	1	12	30	43	85.3	113.39	9.8	5.2	95
810	2010-03-20	0	1	0	1	17	11	0	0	16	12	28	175	17	3.98	7.2	55
811	2010-03-21	0	1	0	1	19	10	0	1	14	14	29	125.6	107.72	27.26	8.3	43
812	2010-03-22	0	1	1	0	19	18	0	0	17	20	37	207.5	22.67	15.62	9.8	41
813	2010-03-23	0	1	1	0	41	22	0	4	27	32	63	58	62.36	17.56	8	40
814	2010-03-24	0	1	1	0	32	14	0	1	19	26	46	58	62.36	17.56	5.8	49
815	2010-03-25	0	1	1	0	23	21	0	2	12	30	44	65.8	39.68	17.56	4.6	46
816	2010-03-26	0	1	1	0	44	36	0	1	30	49	80	59.3	34.01	9.8	8.1	38
817	2010-03-27	0	1	0	1	24	16	0	1	19	20	40	78.8	73.7	19.5	5	51
818	2010-03-28	0	1	0	1	20	14	0	0	11	23	34	55.4	22.67	23.38	7.4	48
819	2010-03-29	0	1	1	0	26	20	0	1	15	30	46	90.5	124.73	36.96	10.4	58
820	2010-03-30	0	1	1	0	33	17	0	1	21	28	50	134.7	164.42	48.6	12.1	63
821	2010-03-31	0	1	1	0	35	23	0	3	20	35	58	94.4	119.06	33.08	13.2	61
1005	2010-10-01	0	1	1	0	22	16	0	3	10	25	38	167.2	39.68	48.6	19.6	75
1006	2010-10-02	0	1	0	1	35	14	0	4	21	24	49	115.2		23.38	17.8	70
1007	2010-10-03	0	1	0	1	37	13	0	3	18	29	50	7.3		7.86	16.3	52
1008	2010-10-04	0	1	1	0	43	20	0	4	28	31	63	19		3.98	17.3	41
1009	2010-10-05	0	1	1	0	28	13	0	2	20	19	41	59.3		17.56	17.9	59
1010	2010-10-06	0	1	1	0	18	17	0	1	14	20	35	134.7	73.7	42.78	19	61
1011	2010-10-07	0	1	1	0	24	27	0	3	18	30	51	130.8	62.36	27.26	19.1	62
1012	2010-10-08	0	1	1	0	31	26	0	3	25	29	57	113.9	39.68	31.14	18.1	66
1013	2010-10-09	0	1	0	1	33	30	0	2	22	39	63	91.8	85.04	33.08	17.9	67
1014	2010-10-10	0	1	0	1	20	14	0	2	12	20	34	123	90.71	31.14	18.4	69
1015	2010-10-11	0	1	1	0	31	17	0	3	16	29	48	67.1		9.8	15.5	60
1016	2010-10-12	0	1	1	0	35	21	0	4	24	28	56	32		3.98	13.9	65
1017	2010-10-13	0	1	1	0	19	16	0	1	11	23	35	71		17.56	15.7	62
1018	2010-10-14	0	1	1	0	21	11	0	0	13	19	32	71	5.66	23.38	15.9	40
1019	2010-10-15	0	1	1	0	29	15	0	1	16	27	44	35.9		11.74	14.7	41
1020	2010-10-16	0	1	0	1	29	25	0	2	19	33	54	77.5		17.56	12.9	65
1021	2010-10-17	0	1	0	1	18	9	0	0	10	17	27	13.8			9.3	41
1022	2010-10-18	0	1	1	0	33	12	0	1	25	20	46	29.4		3.98	8.6	76
1023	2010-10-19	0	1	1	0	35	9	0	2	23	19	44	19		3.98	7.9	83
1024	2010-10-20	0	1	1	0	38	31	0	3	22	44	69	60.6		13.68	9.6	78
1025	2010-10-21	0	1	1	0	24	22	0	0	14	32	46	52.8		27.26	11.9	75
1026	2010-10-22	0	1	1	0	19	27	0	1	16	29	46	72.3		25.32	13.9	81
1027	2010-10-23	0	1	0	1	35	37	0	1	32	39	72	141.2	34.01	35.02	14.4	83
1028	2010-10-24	0	1	0	1	27	23	0	2	18	30	50	124.3		33.08	10.8	81
1029	2010-10-25	0	1	1	0	36	17	0	2	10	41	53				8.5	38
1030	2010-10-26	0	1	1	0	45	22	0	4	31	32	67	3.4		0.1	4.7	33
1031	2010-10-27	0	1	1	0	35	24	0	3	21	35	59	21.6		7.86	5.6	53
1032	2010-10-28	0	1	1	0	23	18	0	4	15	22	41	82.7	79.37	21.44	8.6	57
1033	2010-10-29	0	1	1	0	24	19	0	4	19	20	43	80.1	51.02	25.32	10.7	47
1034	2010-10-30	0	1	0	1	25	12	0	5	14	18	37	80.1	51.02	29.2	11.3	47
1035	2010-10-31	0	1	0	1	21	8	0	2	11	16	29	98.3	56.69	25.32	11.1	54
1036	2010-11-01	0	1	1	0	56	28	0	0	31	53	84	77.5	51.02	27.26	10.3	47
1037	2010-11-02	0	1	1	0	24	30	0	0	11	43	54	68.4		3.98	7.3	48
1038	2010-11-03	0	1	1	0	26	29	0	0	21	34	55	68.4	28.34	19.5	10	53
1039	2010-11-04	0	1	1	0	24	26	0	2	17	31	50	115.2	90.71	29.2	10.3	60
1040	2010-11-05	0	1	1	0	19	23	0	0	12	30	42	116.5	96.38	38.9	11.4	61
1041	2010-11-06	0	1	0	1	24	16	0	2	16	22	40	102.2	124.73	42.78	11.5	64
1042	2010-11-07	0	1	0	1	13	13	0	1	9	16	26	116.5	96.38	42.78	11	48
1043	2010-11-08	0	1	1	0	37	34	0	3	32	36	71	48.9		3.98	6.5	40
1044	2010-11-09	0	1	1	0	40	18	0	2	13	43	58	42.4	11.33	11.74	5.1	46
1045	2010-11-10	0	1	1	0	28	19	0	2	16	29	47	78.8	73.7	17.56	6.4	68
1046	2010-11-11	0	1	1	0	26	10	0	3	15	18	36	103.5	119.06	40.84	8.5	41
1047	2010-11-12	0	1	1	0	33	9	0	2	20	20	42	82.7	28.34	2.04	7.3	45
1048	2010-11-13	0	1	0	1	28	15	0	1	18	24	43	74.9	56.69	15.62	6.7	29
1049	2010-11-14	0	1	0	1	14	16	0	2	10	18	30	58	102.05	9.8	3	41
1050	2010-11-15	0	1	1	0	39	18	0	3	20	34	57	34.6	96.38	13.68	2.1	41
1051	2010-11-16	0	1	1	0	30	14	0	2	19	23	44	74.9	187.1	23.38	3.7	51
1052	2010-11-17	0	1	1	0	46	30	0	3	26	47	76	111.3	204.11	33.08	5.5	63
1053	2010-11-18	0	1	1	0	29	22	0	1	21	29	51	104.8	249.47	42.78	5.8	75
1054	2010-11-19	0	1	1	0	22	13	0	1	21	13	35	165.9	187.1	40.84	6.4	65
1055	2010-11-20	0	1	0	1	11	12	0	1	11	11	23	102.2	170.09	50.54	7.8	61
1056	2010-11-21	0	1	0	1	19	18	0	2	13	22	37	116.5	170.09	64.12	7.1	49
1057	2010-11-22	0	1	1	0	28	13	0	4	15	22	41	35.9	51.02	7.86	3.5	37
1058	2010-11-23	0	1	1	0	29	15	0	0	22	22	44	71	153.08	27.26	5	46
1059	2010-11-24	0	1	1	0	37	20	0	0	23	34	57	71	153.08	27.26	3.2	45
1060	2010-11-25	0	1	1	0	18	19	0	2	12	23	37	55.4	124.73	13.68	1.1	38
1061	2010-11-26	0	1	1	0	32	18	0	1	18	31	50	93.1	187.1	33.08	2.3	55
1062	2010-11-27	0	1	0	1	22	5	0	2	10	15	27	106.1	260.81	27.26	0.5	35
1063	2010-11-28	0	1	0	1	21	15	0	2	7	27	36	35.9	141.74	13.68	0.5	45
1064	2010-11-29	0	1	1	0	41	20	0	4	18	39	61	93.1	249.47	42.78	1.6	77
1065	2010-11-30	0	1	1	0	35	27	0	4	26	32	62	82.7	136.07	23.38	1.5	92
1066	2010-12-01	0	1	1	0	33	22	0	4	21	30	55	120.4	119.06	40.84	0.9	96
1067	2010-12-02	0	1	1	0	28	16	0	1	15	28	44	145.1	255.14	62.18	0.8	62
1068	2010-12-03	0	1	1	0	26	25	0	1	19	31	51	61.9	141.74	13.68	0	47
1069	2010-12-04	0	1	0	1	23	15	0	1	22	15	38	102.2	215.45	25.32	1.8	60
1070	2010-12-05	0	1	0	1	32	14	0	1	31	14	46	227	306.17	73.82	3.1	59
1071	2010-12-06	0	1	1	0	24	22	0	2	21	23	46	46.3	79.37	2.04	1.4	27
1072	2010-12-07	0	1	1	0	49	30	0	2	35	42	79	73.6	175.76	13.68	0.6	35
1073	2010-12-08	0	1	1	0	28	10	0	1	18	19	38	84	187.1	15.62	1.7	42
1074	2010-12-09	0	1	1	0	31	24	0	2	20	33	55	74.9	147.41	11.74	2.2	46
1075	2010-12-10	0	1	1	0	25	15	0	3	18	19	40	159.4	289.16	42.78	1.5	49
1076	2010-12-11	0	1	0	1	25	16	0	3	19	19	41	54.1	90.71	3.98	-1.3	35
1077	2010-12-12	0	1	0	1	16	11	0	0	13	14	27	52.8	198.44	17.56	0.3	59
1078	2010-12-13	0	1	1	0	45	30	0	2	35	38	75	68.4	79.37	3.98	-4.6	55
1079	2010-12-14	0	1	1	0	25	15	0	1	17	22	40	61.9	113.39	5.92	-6.1	27
1080	2010-12-15	0	1	1	0	26	16	0	1	17	24	42	67.1	62.36	0.1	-8	22
1081	2010-12-16	0	1	1	0	24	22	0	0	15	31	46	86.6	198.44	13.68	-4.1	29
1082	2010-12-17	0	1	1	0	33	25	0	5	19	34	58	110	272.15	27.26	-1	40
1083	2010-12-18	0	1	0	1	25	18	0	0	18	25	43	123	198.44	33.08	-0.9	56
1084	2010-12-19	0	1	0	1	31	17	0	0	23	25	48	162	328.85	81.58	0.8	53
1085	2010-12-20	0	1	1	0	39	29	0	0	19	49	68	129.5	255.14	46.66	1.9	44
1086	2010-12-21	0	1	1	0	33	18	0	1	23	27	51	128.2	306.17	64.12	1.3	63
1087	2010-12-22	0	1	1	0	25	11	0	0	18	18	36	215.3	243.8	102.92	-0.4	68
1088	2010-12-23	0	1	1	0	20	12	0	1	13	18	32				-4.5	41
1089	2010-12-24	0	1	1	0	28	14	0	2	25	15	42	50.2	107.72	7.86	-9.8	40
1090	2010-12-25	0	1	0	1	15	15	0	1	11	18	30	71	215.45	25.32	-7.3	41
1091	2010-12-26	0	1	0	1	13	8	0	2	3	16	21	64.5	238.13	27.26	-5.7	50
1092	2010-12-27	0	1	1	0	17	12	0	3	10	16	29	71	249.47	31.14	-2.3	45
1093	2010-12-28	0	1	1	0	22	14	0	1	17	18	36	55.4	141.74	13.68	-2.8	27
1094	2010-12-29	0	1	1	0	22	6	0	4	9	15	28	58	175.76	23.38	-3.5	40
1095	2010-12-30	0	1	1	0	22	6	0	0	13	15	28	46.3	62.36		-6.7	26
1096	2010-12-31	0	1	1	0	17	19	0	0	13	23	36	16.4			-6.5	26
1097	2011-01-01	0	1	0	1	22	38	0	1	22	37	60	12.5	11.33		-5.8	33
1098	2011-01-02	0	1	0	1	21	24	0	0	19	26	45	33.3	164.42	13.68	-5.7	45
1099	2011-01-03	0	1	1	0	21	19	0	2	13	25	40	80.1	249.47	29.2	-4.4	63
1100	2011-01-04	0	1	1	0	37	14	0	4	23	24	51	98.3	249.47	36.96	-4.8	59
1101	2011-01-05	0	1	1	0	24	34	0	0	25	33	58	94.4	221.12	23.38	-4.6	27
1102	2011-01-06	0	1	1	0	17	12	0	2	12	15	29	43.7			-5.1	30
1103	2011-01-07	0	1	1	0	35	22	0	4	27	26	57	71	238.13	27.26	-4.1	32
1104	2011-01-08	0	1	0	1	31	18	0	4	23	22	49	61.9	238.13	27.26	-3.8	38
1105	2011-01-09	0	1	0	1	15	4	0	1	8	10	19	22.9	5.66		-6	23
1106	2011-01-10	0	1	1	0	22	17	0	1	15	23	39	56.7	170.09	13.68	-6.7	29
1107	2011-01-11	0	1	1	0	37	24	0	10	17	34	61	61.9	164.42	9.8	-4.3	24
1108	2011-01-12	0	1	1	0	28	27	0	1	28	26	55	58	130.4	13.68	-5.5	34
1109	2011-01-13	0	1	1	0	19	15	0	0	12	22	34	82.7	283.49	33.08	-4.4	41
1110	2011-01-14	0	1	1	0	22	13	0	3	17	15	35	77.5	226.79	36.96	-3.9	29
1111	2011-01-15	0	1	0	1	17	16	0	1	13	19	33	15.1			-8.6	23
1112	2011-01-16	0	1	0	1	15	11	0	2	10	14	26	22.9	90.71	9.8	-8.1	32
1113	2011-01-17	0	1	1	0	36	17	0	3	21	29	53	77.5	204.11	27.26	-7.7	40
1114	2011-01-18	0	1	1	0	28	12	0	3	15	22	40	37.2	39.68	0.1	-7.4	29
1115	2011-01-19	0	1	1	0	29	11	0	0	19	21	40	51.5	136.07	13.68	-6.8	32
1116	2011-01-20	0	1	1	0	15	13	0	2	11	15	28	58	158.75	19.5	-7.4	32
1117	2011-01-21	0	1	1	0	29	15	0	0	16	28	44	73.6	243.8	29.2	-5.9	37
1118	2011-01-22	0	1	0	1	13	10	0	3	6	14	23	71	272.15	38.9	-5	37
1119	2011-01-23	0	1	0	1	16	12	0	1	9	18	28	58	124.73	11.74	-5.3	25
1120	2011-01-24	0	1	1	0	21	18	0	2	11	26	39	32	85.04	3.98	-6.2	33
1121	2011-01-25	0	1	1	0	29	13	0	0	25	17	42	55.4	153.08	21.44	-5.7	38
1122	2011-01-26	0	1	1	0	27	11	0	4	15	19	38	33.3	119.06	13.68	-5.6	34
1123	2011-01-27	0	1	1	0	28	12	0	2	15	23	40	80.1	192.77	29.2	-5.6	45
1124	2011-01-28	0	1	1	0	28	15	0	2	22	19	43	64.5	209.78	33.08	-5.1	32
1125	2011-01-29	0	1	0	1	24	15	0	0	15	24	39	9.9	5.66		-6.2	22
1126	2011-01-30	0	1	0	1	13	11	0	1	5	18	24	26.8	113.39	5.92	-4.4	24
1127	2011-01-31	0	1	1	0	26	18	0	0	19	25	44	43.7	147.41	15.62	-2.2	27
1128	2011-02-01	0	1	1	0	46	38	0	3	41	40	84	60.6	215.45	31.14	0.2	25
1129	2011-02-02	0	1	1	0	16	16	0	1	15	16	32	93.1	232.46	35.02	-1.5	38
1130	2011-02-03	0	1	1	0	12	11	0	1	10	12	23	81.4	215.45	13.68	0.3	24
1131	2011-02-04	0	1	1	0	22	9	0	2	13	16	31	78.8	204.11	23.38	-1.7	50
1132	2011-02-05	0	1	0	1	19	14	0	3	15	15	33	67.1	141.74	13.68	-1.8	69
1133	2011-02-06	0	1	0	1	21	16	0	1	14	22	37	73.6	175.76	25.32	1.2	45
1134	2011-02-07	0	1	1	0	29	18	0	0	18	29	47	35.9	119.06	13.68	-0.4	64
1135	2011-02-08	0	1	1	0	27	21	0	3	18	27	48	59.3	119.06	17.56	-1.4	67
1136	2011-02-09	0	1	1	0	42	22	0	3	25	36	64	64.5	113.39	19.5	-3	73
1137	2011-02-10	0	1	1	0	27	24	0	0	20	31	51	16.4	11.33		-4	85
1138	2011-02-11	0	1	1	0	38	23	0	1	21	39	61	30.7	51.02	13.68	-3.4	61
1139	2011-02-12	0	1	0	1	20	14	0	0	14	20	34	19	45.35		-5.2	36
1140	2011-02-13	0	1	0	1	17	20	0	0	12	25	37	24.2	17	3.98	-5.3	84
1141	2011-02-14	0	1	1	0	33	24	0	1	21	35	57	33.3	56.69	13.68	-5.7	58
1142	2011-02-15	0	1	1	0	40	27	0	1	28	38	67	60.6	130.4	23.38	-4.1	62
1143	2011-02-16	0	1	1	0	33	21	0	2	26	26	54	76.2	198.44	33.08	-2.5	69
1144	2011-02-17	0	1	1	0	32	15	0	1	24	22	47	95.7	170.09	40.84	-0.5	67
1145	2011-02-18	0	1	1	0	44	26	0	3	22	45	70	95.7	198.44	29.2	-0.1	61
1146	2011-02-19	0	1	0	1	26	20	0	1	25	20	46	139.9	204.11	48.6	2.2	48
1147	2011-02-20	0	1	0	1	26	11	0	1	16	20	37	171.1	260.81	77.7	1.5	65
1148	2011-02-21	0	1	1	0	42	23	0	0	19	46	65	152.9	306.17	102.92	1.7	66
1149	2011-02-22	0	1	1	0	41	19	0	1	23	36	60	113.9	311.84	102.92	3.7	54
1150	2011-02-23	0	1	1	0	50	34	0	3	31	50	84	121.7	215.45	73.82	5.2	52
1151	2011-02-24	0	1	1	0	25	26	0	0	21	30	51	152.9	277.82	62.18	4.1	53
1152	2011-02-25	0	1	1	0	32	27	0	0	24	35	59	60.6	130.4	15.62	1	52
1153	2011-02-26	0	1	0	1	23	22	0	0	19	26	45	32	68.03	13.68	-0.1	69
1154	2011-02-27	0	1	0	1	21	9	0	1	14	15	30	61.9	22.67	19.5	-1.4	81
1155	2011-02-28	0	1	1	0	58	43	0	6	27	68	101	63.2	90.71	13.68	-1.4	77
1156	2011-03-01	0	1	1	0	52	58	0	6	49	55	110	69.7	136.07	23.38	0.9	41
1157	2011-03-02	0	1	1	0	38	23	0	2	23	36	61	51.5	119.06	11.74	1.4	39
1158	2011-03-03	0	1	1	0	29	20	0	1	19	29	49	45	73.7	7.86	2.9	28
1159	2011-03-04	0	1	1	0	34	43	0	3	24	50	77	71	113.39	13.68	4.4	34
1160	2011-03-05	0	1	0	1	30	14	0	1	12	31	44	87.9	158.75	19.5	6.9	44
1161	2011-03-06	0	1	0	1	19	21	0	1	16	23	40	73.6	130.4	25.32	7.2	27
1162	2011-03-07	0	1	1	0	39	44	0	1	31	51	83	58	22.67	5.92	4.6	25
1163	2011-03-08	0	1	1	0	42	34	0	1	25	50	76	59.3	62.36	7.86	4.4	25
1164	2011-03-09	0	1	1	0	41	30	0	2	23	46	71	50.2	34.01	5.92	6.5	19
1165	2011-03-10	0	1	1	0	30	23	0	1	23	29	53	82.7	113.39	7.86	7.5	31
1166	2011-03-11	0	1	1	0	36	29	0	3	22	40	65	90.5	136.07	27.26	8.6	41
1167	2011-03-12	0	1	0	1	35	20	0	1	25	29	55	102.2	141.74	35.02	10.8	44
1168	2011-03-13	0	1	0	1	38	24	0	7	25	30	62	175	192.77	46.66	12.2	46
1169	2011-03-14	0	1	1	0	58	37	0	4	31	60	95	104.8			5.8	25
1170	2011-03-15	0	1	1	0	66	45	0	2	39	70	111	41.1			4.8	18
1171	2011-03-16	0	1	1	0	39	33	0	2	33	37	72	84			5.5	30
1172	2011-03-17	0	1	1	0	36	34	0	3	23	34	60	64.5	45.35	13.68	9.5	31
1173	2011-03-18	0	1	1	0	41	41	0	6	32	44	82	80.1	68.03	11.74	9.9	31
1174	2011-03-19	0	1	0	1	22	29	0	1	18	32	51	159.4	17	11.74	8.4	35
1175	2011-03-20	0	1	0	1	25	27	0	2	20	30	52	195.8	39.68	17.56	7.2	43
1176	2011-03-21	0	1	1	0	47	55	0	2	50	50	102	81.4		7.86	5	33
1177	2011-03-22	0	1	1	0	44	24	0	3	20	45	68	55.4			4.9	15
1178	2011-03-23	0	1	1	0	38	23	0	4	20	37	61	59.3		0.1	7.2	22
1179	2011-03-24	0	1	1	0	26	20	0	0	20	26	46	65.8			7	17
1180	2011-03-25	0	1	1	0	46	23	0	4	27	38	69	67.1		13.68	7.3	22
1181	2011-03-26	0	1	0	1	27	24	0	4	22	25	51	63.2		15.62	7.5	30
1182	2011-03-27	0	1	0	1	23	32	0	2	28	25	55	87.9	68.03	31.14	9.9	20
1183	2011-03-28	0	1	1	0	48	31	0	4	29	46	79	64.5		7.86	8.3	42
1184	2011-03-29	0	1	1	0	43	26	0	2	30	37	69	65.8		9.8	10.8	37
1185	2011-03-30	0	1	1	0	40	26	0	7	24	35	66	102.2	85.04	27.26	14.1	31
1186	2011-03-31	0	1	1	0	39	21	0	0	24	36	60	115.2	90.71	19.5	15.7	34
1370	2011-10-01	0	1	0	1	25	19	0	3	14	27	44	64.5		15.62	15.5	47
1371	2011-10-02	0	1	0	1	33	11	0	4	14	26	44	46.3		7.86	15.8	27
1372	2011-10-03	0	1	1	0	30	26	0	0	20	36	56	76.2		7.86	14.4	47
1373	2011-10-04	0	1	1	0	28	22	0	1	14	35	50	64.5		9.8	15.3	54
1374	2011-10-05	0	1	1	0	35	21	0	2	18	36	56	106.1		3.98	17.4	62
1375	2011-10-06	0	1	1	0	35	26	0	5	13	43	61	71		9.8	16.8	41
1376	2011-10-07	0	1	1	0	30	24	0	5	21	28	54	55.4		3.98	16.8	58
1377	2011-10-08	0	1	0	1	27	21	0	2	20	26	48	99.6		15.62	19.1	68
1378	2011-10-09	0	1	0	1	42	28	0	2	28	40	70	151.6		19.5	18.1	70
1379	2011-10-10	0	1	1	0	70	41	0	1	41	69	111	106.1		19.5	17.3	60
1380	2011-10-11	0	1	1	0	42	19	0	5	22	34	61	59.3		13.68	16.6	63
1381	2011-10-12	0	1	1	0	31	27	0	1	29	28	58	72.3		13.68	17.5	69
1382	2011-10-13	0	1	1	0	29	18	0	0	24	23	47	91.8		3.98	16.4	76
1383	2011-10-14	0	1	1	0	40	38	0	3	20	45	68	35.9		0.1	15.2	59
1384	2011-10-15	0	1	0	1	21	14	0	1	14	20	35	39.8			14.4	52
1385	2011-10-16	0	1	0	1	31	11	0	2	15	25	42	45			15.2	47
1386	2011-10-17	0	1	1	0	25	26	0	1	14	36	51	48.9			15.3	43
1387	2011-10-18	0	1	1	0	28	24	0	1	20	31	52	59.3		3.98	14.4	67
1388	2011-10-19	0	1	1	0	43	25	0	2	27	39	68	93.1		29.2	14.9	76
1389	2011-10-20	0	1	1	0	22	24	0	0	16	30	46	120.4		21.44	15.4	67
1390	2011-10-21	0	1	1	0	37	19	0	2	16	38	56	87.9	5.66	19.5	15.3	72
1391	2011-10-22	0	1	0	1	25	19	0	2	18	24	44	120.4	5.66	25.32	14.6	77
1392	2011-10-23	0	1	0	1	20	13	0	0	15	18	33	169.8	17	33.08	11.8	78
1393	2011-10-24	0	1	1	0	39	34	0	2	27	44	73	29.4			8.8	46
1394	2011-10-25	0	1	1	0	45	13	0	1	28	29	58	61.9		5.92	9.9	45
1395	2011-10-26	0	1	1	0	26	24	0	0	17	33	50	78.8	11.33	11.74	9.6	58
1396	2011-10-27	0	1	1	0	26	13	0	3	6	30	39	89.2	11.33	7.86	10.8	68
1397	2011-10-28	0	1	1	0	38	17	0	2	21	32	55	138.6	90.71	21.44	11.2	70
1398	2011-10-29	0	1	0	1	30	25	0	2	22	31	55	142.5	85.04	23.38	11.4	71
1399	2011-10-30	0	1	0	1	15	16	0	1	9	21	31	141.2	45.35	19.5	11.5	77
1400	2011-10-31	0	1	1	0	37	28	0	4	27	34	65	89.2		2.04	14.7	73
1401	2011-11-01	0	1	1	0	55	33	0	1	34	53	88	107.4	51.02	9.8	15.4	65
1402	2011-11-02	0	1	1	0	51	30	0	3	33	45	81	94.4		7.86	12.6	65
1403	2011-11-03	0	1	1	0	27	15	0	0	14	28	42	76.2		7.86	12.9	62
1404	2011-11-04	0	1	1	0	27	22	0	1	13	35	49	99.6	17	11.74	13.2	79
1405	2011-11-05	0	1	0	1	49	15	0	1	28	35	64	104.8		11.74	12.3	58
1406	2011-11-06	0	1	0	1	15	20	0	2	11	22	35	68.4			10.7	53
1407	2011-11-07	0	1	1	0	34	30	0	2	20	42	64	141.2		19.5	9.4	58
1408	2011-11-08	0	1	1	0	28	27	0	1	19	35	55	139.9	68.03	25.32	9.9	57
1409	2011-11-09	0	1	1	0	20	26	0	1	17	28	46	129.5	79.37	27.26	7.9	65
1410	2011-11-10	0	1	1	0	41	22	0	1	24	38	63	93.1	85.04	17.56	7.9	62
1411	2011-11-11	0	1	1	0	39	36	0	2	24	48	74	116.5	85.04	23.38	8.6	64
1412	2011-11-12	0	1	0	1	21	19	0	1	14	25	40	133.4	147.41	29.2	9.9	48
1413	2011-11-13	0	1	0	1	18	14	0	1	17	14	32	76.2		0.1	7	32
1414	2011-11-14	0	1	1	0	44	40	0	1	34	49	84	71	17	11.74	5.7	60
1415	2011-11-15	0	1	1	0	29	26	0	1	22	32	55	81.4	68.03	17.56	6.8	80
1416	2011-11-16	0	1	1	0	37	27	0	1	25	38	64	188	34.01	48.6	7.1	81
1417	2011-11-17	0	1	1	0	22	22	0	0	13	31	44	103.5		19.5	7.3	89
1418	2011-11-18	0	1	1	0	25	9	0	1	17	16	34	68.4		5.92	8.5	82
1419	2011-11-19	0	1	0	1	20	9	0	2	11	16	29	22.9			4	57
1420	2011-11-20	0	1	0	1	24	17	0	1	19	21	41	25.5			2.1	50
1421	2011-11-21	0	1	1	0	36	19	0	1	20	34	55	94.4	119.06	13.68	3.8	71
1422	2011-11-22	0	1	1	0	30	19	0	0	22	27	49	160.7	204.11	21.44	5.3	64
1423	2011-11-23	0	1	1	0	26	22	0	1	14	33	48	87.9	56.69	5.92	0.5	34
1424	2011-11-24	0	1	1	0	27	25	0	3	17	32	52	65.8	107.72	7.86	0.6	50
1425	2011-11-25	0	1	1	0	21	19	0	3	17	20	40	106.1	249.47	25.32	1.5	69
1426	2011-11-26	0	1	0	1	35	9	0	0	17	27	44	112.6	260.81	23.38	4.3	71
1427	2011-11-27	0	1	0	1	20	16	0	1	18	17	36	175	323.18	58.3	3.7	67
1428	2011-11-28	0	1	1	0	27	11	0	3	16	19	38	163.3	232.46	93.22	3.2	67
1429	2011-11-29	0	1	1	0	21	17	0	0	17	21	38	30.7	73.7		2.4	34
1430	2011-11-30	0	1	1	0	22	18	0	0	19	21	40	74.9	96.38	9.8	-0.8	62
